# Supplementary material for: Mutation-specific reporter for optimization and enrichment of prime editing
Source: Nat Commun. 2022 Mar 1;13:1028. doi: 10.1038/s41467-022-28656-3 (PMC8888566; doi:10.1038/s41467-022-28656-3)
Supplement: Supplementary file 4 — Supplementary Dataset 1 [file 41467_2022_28656_MOESM4_ESM.xlsx]

## Sheet: Blad1
Supplementary Data file 1: differentially expressed genes in fluoPEER-edited vs. fluoPEER-unedited cell populations (N=4 for each group)
Genes expressed higher in fluoPEER-edited cells (N=279), ordered by fold change.
GENEID	SYMBOL	baseMean	log2FoldChange	lfcSE	stat	pvalue	padj
ENSG00000237686	RP5-1120P11.1	47.6306	2.15931	0.26627	8.10949	5.08332e-16	1.11384e-12
ENSG00000248498	ASNSP1	22.953	1.75112	0.377061	4.64412	3.41528e-06	0.00062362
ENSG00000114812	VIPR1	26.8705	1.61093	0.307676	5.23582	1.64254e-07	6.35131e-05
ENSG00000189060	H1F0	197.662	1.5147	0.163535	9.26222	2.00216e-20	8.77413e-17
ENSG00000160781	PAQR6	27.2588	1.50127	0.313038	4.79579	1.62031e-06	0.000355038
ENSG00000154537	FAM27C	17.6389	1.28371	0.39604	3.24137	0.00118958	0.041265
ENSG00000186767	SPIN4	19.828	1.28356	0.370328	3.466	0.00052827	0.0243597
ENSG00000053747	LAMA3	20.8301	1.26105	0.342611	3.68072	0.00023258	0.0144916
ENSG00000276550	HERC2P2	24.4592	1.18676	0.335487	3.53741	0.000404072	0.0209371
ENSG00000176978	DPP7	17.9598	1.18224	0.37287	3.17066	0.00152094	0.0468075
ENSG00000106089	STX1A	27.2181	1.17933	0.310576	3.79725	0.000146312	0.0104542
ENSG00000152454	ZNF256	18.6355	1.16816	0.364351	3.20613	0.00134534	0.0442169
ENSG00000077522	ACTN2	19.3958	1.15147	0.361857	3.1821	0.00146209	0.0458673
ENSG00000141431	ASXL3	22.7128	1.14215	0.352059	3.2442	0.0011778	0.041208
ENSG00000104381	GDAP1	37.1567	1.13295	0.262913	4.3092	1.63844e-05	0.00209132
ENSG00000225400	RP11-1114A5.5	18.2682	1.12828	0.35826	3.14934	0.0016364	0.0485638
ENSG00000160055	TMEM234	21.3206	1.12745	0.34108	3.30553	0.000947967	0.0359599
ENSG00000139445	FOXN4	25.9075	1.11953	0.319135	3.50803	0.000451436	0.0222286
ENSG00000133624	ZNF767P	26.6235	1.10842	0.302449	3.6648	0.000247528	0.0152068
ENSG00000107295	SH3GL2	23.6915	1.10677	0.319773	3.46111	0.000537955	0.0245573
ENSG00000237310	GS1-124K5.4	28.4926	1.10203	0.326473	3.37556	0.000736652	0.0304474
ENSG00000197989	SNHG12	336.228	1.10129	0.115926	9.49992	2.10045e-21	2.76146e-17
ENSG00000162062	C16orf59	26.4484	1.0901	0.311376	3.50092	0.000463662	0.0225769
ENSG00000116761	CTH	41.0844	1.08346	0.263559	4.11088	3.94152e-05	0.00410848
ENSG00000168936	TMEM129	42.353	1.07652	0.252025	4.27148	1.9418e-05	0.00243132
ENSG00000128965	CHAC1	95.5615	1.06818	0.191793	5.56945	2.55547e-08	1.59985e-05
ENSG00000204237	OXLD1	35.9987	1.06143	0.27045	3.92469	8.68415e-05	0.00718054
ENSG00000232956	SNHG15	1819.37	1.05835	0.112286	9.42542	4.28389e-21	2.81602e-17
ENSG00000241127	YAE1D1	27.9087	1.05689	0.299079	3.53382	0.000409607	0.0210355
ENSG00000197763	TXNRD3	28.9561	1.05189	0.284736	3.69425	0.000220541	0.0138923
ENSG00000197056	ZMYM1	28.152	1.04736	0.291388	3.59437	0.000325175	0.0181147
ENSG00000188372	ZP3	41.3147	1.04319	0.25626	4.07083	4.6845e-05	0.00457571
ENSG00000176912	TYMSOS	27.3138	1.00708	0.311663	3.23133	0.00123217	0.0418589
ENSG00000272752	STAG3L5P-PVRIG2P-PILRB	37.2467	0.995547	0.261644	3.80497	0.00014182	0.0103584
ENSG00000056487	PHF21B	90.667	0.994796	0.198161	5.02014	5.16326e-07	0.000157864
ENSG00000166004	CEP295	128.689	0.992928	0.175994	5.64182	1.68265e-08	1.22899e-05
ENSG00000281614	INPP5D	74.2756	0.982021	0.251059	3.91151	9.17216e-05	0.00748984
ENSG00000233175	CTD-2020K17.3	32.4248	0.964979	0.297027	3.24879	0.00115898	0.0410198
ENSG00000185485	SDHAP1	27.5364	0.953708	0.288958	3.30051	0.000965094	0.0362515
ENSG00000101104	PABPC1L	66.8351	0.953136	0.202875	4.69815	2.62527e-06	0.000522946
ENSG00000149548	CCDC15	35.1646	0.952019	0.267357	3.56085	0.000369655	0.0194394
ENSG00000125319	C17orf53	28.2851	0.945885	0.292581	3.2329	0.00122541	0.0418589
ENSG00000212864	RNF208	76.0863	0.94079	0.198351	4.74305	2.10521e-06	0.00043932
ENSG00000198276	UCKL1	38.3821	0.92985	0.26296	3.53609	0.000406098	0.0209371
ENSG00000170448	NFXL1	78.2183	0.929779	0.207416	4.48268	7.37105e-06	0.00115366
ENSG00000110031	LPXN	46.4342	0.927417	0.231301	4.00957	6.08284e-05	0.00545392
ENSG00000184178	SCFD2	38.3557	0.907158	0.26243	3.45676	0.000546717	0.0248709
ENSG00000116717	GADD45A	467.322	0.906053	0.106515	8.50635	1.79494e-17	5.89953e-14
ENSG00000148300	REXO4	29.5447	0.905725	0.288759	3.13661	0.00170913	0.0498686
ENSG00000136010	ALDH1L2	64.1786	0.905365	0.202956	4.46088	8.16223e-06	0.00126246
ENSG00000108784	NAGLU	65.2638	0.903025	0.20912	4.31822	1.5729e-05	0.00202735
ENSG00000183444	OR7E38P	32.5529	0.896345	0.278689	3.21629	0.00129859	0.0433315
ENSG00000226007	RP11-211N8.2	43.2151	0.876575	0.236665	3.70386	0.00021234	0.0136177
ENSG00000101333	PLCB4	32.6651	0.87186	0.275025	3.17011	0.00152382	0.0468075
ENSG00000161513	FDXR	65.0445	0.86687	0.212983	4.07014	4.69857e-05	0.00457571
ENSG00000278308	NPIPA2	33.5325	0.865529	0.275968	3.13634	0.00171071	0.0498686
ENSG00000102763	VWA8	78.6956	0.864814	0.209006	4.13775	3.50731e-05	0.00374883
ENSG00000176681	LRRC37A	37.6742	0.862376	0.270853	3.18393	0.00145289	0.0458062
ENSG00000010803	SCMH1	42.2691	0.859257	0.254314	3.37872	0.000728238	0.0302979
ENSG00000135541	AHI1	96.9134	0.858243	0.172792	4.96692	6.80231e-07	0.000190277
ENSG00000134574	DDB2	84.1713	0.846103	0.180016	4.70014	2.59981e-06	0.000522946
ENSG00000038002	AGA	37.9137	0.845089	0.256172	3.29891	0.000970605	0.0362515
ENSG00000181026	AEN	130.211	0.843895	0.164153	5.1409	2.73429e-07	9.71561e-05
ENSG00000242110	AMACR	58.2735	0.833453	0.239825	3.47526	0.000510358	0.0239626
ENSG00000158292	GPR153	73.2566	0.833018	0.195966	4.25083	2.12984e-05	0.0025689
ENSG00000186638	KIF24	48.6334	0.824096	0.22691	3.63183	0.000281424	0.0163711
ENSG00000138050	THUMPD2	71.0094	0.819808	0.229774	3.56789	0.000359868	0.0192324
ENSG00000085465	OVGP1	57.7538	0.817548	0.215819	3.78812	0.000151795	0.0107293
ENSG00000264538	SUZ12P1	237.262	0.813956	0.16617	4.89833	9.66556e-07	0.000244371
ENSG00000083535	PIBF1	42.181	0.80913	0.245993	3.28924	0.00100459	0.0372037
ENSG00000221829	FANCG	117.568	0.808697	0.191972	4.21257	2.52485e-05	0.00288645
ENSG00000168101	NUDT16L1	86.8241	0.808509	0.190471	4.24479	2.18796e-05	0.00261502
ENSG00000097046	CDC7	60.3546	0.804207	0.216076	3.72188	0.000197747	0.0128702
ENSG00000174371	EXO1	175.327	0.800145	0.163024	4.90814	9.19437e-07	0.000237016
ENSG00000237071	TRIM27	44.5897	0.798567	0.246949	3.23373	0.00122187	0.0418589
ENSG00000165115	KIF27	42.9119	0.796431	0.237408	3.35469	0.00079453	0.0321406
ENSG00000234585	CCT6P3	61.4915	0.796003	0.204219	3.8978	9.7072e-05	0.00786464
ENSG00000238105	GOLGA2P5	53.3471	0.790844	0.212639	3.71919	0.000199864	0.0129439
ENSG00000138101	DTNB	44.5374	0.789885	0.247823	3.1873	0.00143608	0.0456935
ENSG00000107890	ANKRD26	102.899	0.789544	0.18028	4.37953	1.18933e-05	0.00166342
ENSG00000104228	TRIM35	58.8204	0.786043	0.223009	3.52472	0.000423936	0.021317
ENSG00000094804	CDC6	126.419	0.782735	0.169469	4.61875	3.8606e-06	0.000676737
ENSG00000088970	KIZ	43.6323	0.779179	0.23813	3.27207	0.00106762	0.0392068
ENSG00000075568	TMEM131	49.4988	0.777773	0.24447	3.18147	0.0014653	0.0458673
ENSG00000126215	XRCC3	88.5439	0.776511	0.179213	4.33288	1.47169e-05	0.0019174
ENSG00000117477	CCDC181	41.169	0.772625	0.243791	3.16921	0.00152855	0.0468435
ENSG00000119986	AVPI1	44.4876	0.767827	0.242704	3.16364	0.00155811	0.0471747
ENSG00000266338	NBPF15	109.322	0.75417	0.19195	3.92899	8.53033e-05	0.0071432
ENSG00000197275	RAD54B	100.558	0.747723	0.201969	3.70216	0.000213769	0.0136241
ENSG00000100889	PCK2	71.1593	0.746099	0.188972	3.94819	7.87429e-05	0.00676623
ENSG00000092758	COL9A3	55.0122	0.742073	0.21095	3.51776	0.000435198	0.0216725
ENSG00000173992	CCS	50.6345	0.741761	0.22123	3.35289	0.000799726	0.0321529
ENSG00000196547	MAN2A2	85.3606	0.740353	0.183618	4.03203	5.52963e-05	0.00515225
ENSG00000160191	PDE9A	129.073	0.736929	0.152992	4.81679	1.45885e-06	0.000342491
ENSG00000263956	NBPF11	179.327	0.735369	0.131537	5.59058	2.26318e-08	1.566e-05
ENSG00000112159	MDN1	64.9051	0.734441	0.211305	3.47574	0.000509451	0.0239626
ENSG00000081692	JMJD4	55.8727	0.733784	0.217008	3.38136	0.000721269	0.0301309
ENSG00000164610	RP9	103.625	0.733709	0.174151	4.21306	2.51939e-05	0.00288645
ENSG00000184465	WDR27	66.4775	0.733506	0.229026	3.20272	0.00136135	0.0442169
ENSG00000269893	SNHG8	583.167	0.733476	0.117702	6.23166	4.6153e-10	5.05645e-07
ENSG00000174365	SNHG11	76.2924	0.731211	0.185094	3.95048	7.79944e-05	0.00674601
ENSG00000068028	RASSF1	60.8388	0.730087	0.207623	3.51641	0.000437422	0.0217011
ENSG00000160360	GPSM1	50.9215	0.726915	0.218628	3.32489	0.000884546	0.0342033
ENSG00000178966	RMI1	116.918	0.726303	0.163424	4.44429	8.81808e-06	0.00132441
ENSG00000142765	SYTL1	79.9036	0.723505	0.199553	3.62563	0.000288254	0.016605
ENSG00000249673	NOP14-AS1	52.2923	0.715858	0.222342	3.21963	0.00128358	0.0429393
ENSG00000156858	PRR14	50.7258	0.711739	0.226873	3.13717	0.00170588	0.0498686
ENSG00000139618	BRCA2	60.9199	0.707965	0.206698	3.42512	0.000614521	0.0272024
ENSG00000170854	MINA	64.4031	0.706376	0.197558	3.57554	0.000349507	0.0189093
ENSG00000249859	PVT1	85.5452	0.704847	0.184652	3.81715	0.000134999	0.0100273
ENSG00000144674	GOLGA4	184.696	0.700402	0.150076	4.66698	3.05665e-06	0.000574083
ENSG00000010295	IFFO1	58.6551	0.69941	0.204987	3.41198	0.000644936	0.0279142
ENSG00000106462	EZH2	146.583	0.697794	0.150553	4.63488	3.57144e-06	0.000638908
ENSG00000173145	NOC3L	55.327	0.691627	0.213757	3.23557	0.00121398	0.0418028
ENSG00000114767	RRP9	61.6486	0.688933	0.212638	3.23994	0.00119556	0.0413633
ENSG00000112249	ASCC3	124.012	0.688481	0.182147	3.77982	0.000156942	0.0109294
ENSG00000064933	PMS1	79.9052	0.686763	0.196928	3.48738	0.000487777	0.0234044
ENSG00000268043	NBPF12	74.4311	0.685404	0.189014	3.62622	0.000287606	0.016605
ENSG00000137700	SLC37A4	61.5703	0.683677	0.204824	3.33787	0.000844242	0.032898
ENSG00000132275	RRP8	62.4731	0.682428	0.202565	3.36893	0.000754613	0.0309395
ENSG00000037042	TUBG2	136.357	0.679452	0.155656	4.36508	1.27074e-05	0.00172231
ENSG00000177383	MAGEF1	88.9019	0.674744	0.194243	3.47371	0.000513312	0.0239626
ENSG00000187240	DYNC2H1	175.633	0.674486	0.162577	4.14872	3.34336e-05	0.00360531
ENSG00000115073	ACTR1B	87.7628	0.671298	0.191261	3.50986	0.000448343	0.0221592
ENSG00000159348	CYB5R1	69.8357	0.667503	0.196342	3.39969	0.000674611	0.0289024
ENSG00000113761	ZNF346	118.666	0.66427	0.156818	4.23593	2.27611e-05	0.00267178
ENSG00000115042	FAHD2A	292.31	0.662741	0.133621	4.95986	7.05429e-07	0.000193214
ENSG00000144712	CAND2	107.587	0.662619	0.159722	4.14857	3.34561e-05	0.00360531
ENSG00000167733	HSD11B1L	89.5838	0.661287	0.184702	3.58028	0.000343226	0.0188017
ENSG00000197296	FITM2	106.486	0.661074	0.181233	3.64764	0.000264658	0.0157978
ENSG00000100038	TOP3B	129.378	0.656968	0.154926	4.24054	2.22985e-05	0.00264106
ENSG00000116750	UCHL5	104.549	0.653562	0.16666	3.92154	8.79847e-05	0.00722959
ENSG00000174307	PHLDA3	173.036	0.652968	0.16429	3.97447	7.0535e-05	0.00622365
ENSG00000147162	OGT	277.413	0.648178	0.166692	3.88848	0.000100875	0.00798917
ENSG00000163166	IWS1	124.831	0.638977	0.165663	3.8571	0.000114742	0.0089261
ENSG00000177485	ZBTB33	266.429	0.638363	0.153497	4.15878	3.19945e-05	0.00350527
ENSG00000142794	NBPF3	110.856	0.637949	0.170256	3.747	0.000178959	0.0118827
ENSG00000189367	KIAA0408	75.5781	0.637845	0.200604	3.17963	0.00147463	0.0459165
ENSG00000102901	CENPT	64.2996	0.637354	0.199948	3.1876	0.00143459	0.0456935
ENSG00000143793	C1orf35	116.221	0.636574	0.156553	4.06618	4.77901e-05	0.00461983
ENSG00000167747	C19orf48	131.884	0.635474	0.177335	3.58346	0.000339069	0.0186516
ENSG00000130066	SAT1	333.877	0.634945	0.142904	4.44315	8.86498e-06	0.00132441
ENSG00000196123	KIAA0895L	116.273	0.633575	0.160615	3.94469	7.99044e-05	0.00682145
ENSG00000164815	ORC5	162.243	0.631655	0.14484	4.36104	1.29443e-05	0.00173652
ENSG00000182841	RRP7B	174.887	0.628857	0.149148	4.21634	2.48304e-05	0.00288645
ENSG00000151461	UPF2	114.731	0.628612	0.164075	3.83125	0.000127495	0.0096332
ENSG00000148690	FRA10AC1	117.418	0.624984	0.177579	3.51947	0.000432411	0.0216156
ENSG00000100014	SPECC1L	76.1888	0.62327	0.190608	3.2699	0.00107584	0.0392891
ENSG00000103034	NDRG4	282.778	0.622979	0.119636	5.20727	1.91637e-07	7.19842e-05
ENSG00000277203	F8A1	118.124	0.620464	0.1633	3.79953	0.00014497	0.0104502
ENSG00000138336	TET1	95.9629	0.619673	0.178279	3.47587	0.000509202	0.0239626
ENSG00000139437	TCHP	99.821	0.619058	0.190392	3.2515	0.001148	0.040793
ENSG00000213015	ZNF580	142.84	0.618971	0.152686	4.05387	5.03769e-05	0.00479932
ENSG00000125779	PANK2	222.658	0.618687	0.137563	4.49747	6.87659e-06	0.00110252
ENSG00000110619	CARS	94.8945	0.616042	0.176181	3.49664	0.000471162	0.0228574
ENSG00000163848	ZNF148	85.7177	0.615324	0.190348	3.23262	0.00122661	0.0418589
ENSG00000132394	EEFSEC	69.7342	0.61127	0.194089	3.14943	0.00163589	0.0485638
ENSG00000107796	ACTA2	107.956	0.60869	0.177713	3.42513	0.000614507	0.0272024
ENSG00000198862	LTN1	75.6559	0.608685	0.186759	3.2592	0.00111725	0.0403531
ENSG00000161179	YDJC	149.849	0.608405	0.148658	4.09264	4.26499e-05	0.00428029
ENSG00000068971	PPP2R5B	78.2107	0.607227	0.185818	3.26787	0.00108361	0.0394633
ENSG00000247626	MARS2	87.5435	0.606604	0.18814	3.22422	0.00126317	0.0423647
ENSG00000011260	UTP18	181.724	0.605659	0.161763	3.74411	0.000181031	0.0119001
ENSG00000125703	ATG4C	196.48	0.604541	0.129876	4.65475	3.24369e-06	0.000600631
ENSG00000137776	SLTM	89.8364	0.600657	0.179729	3.34202	0.000831709	0.0327379
ENSG00000135749	PCNXL2	92.1507	0.598726	0.183316	3.26609	0.00109044	0.0394933
ENSG00000148399	DPH7	108.019	0.598268	0.179264	3.33736	0.000845785	0.032898
ENSG00000070669	ASNS	358.699	0.597372	0.148418	4.02493	5.69927e-05	0.00523974
ENSG00000119640	ACYP1	89.9191	0.594615	0.186672	3.18534	0.00144584	0.0456935
ENSG00000136813	KIAA0368	149.856	0.594421	0.162107	3.66685	0.000245558	0.0152068
ENSG00000182858	ALG12	127.564	0.594328	0.162628	3.65451	0.00025767	0.015611
ENSG00000155229	MMS19	101.217	0.589583	0.170192	3.46422	0.000531774	0.0243597
ENSG00000137074	APTX	120.486	0.587103	0.170404	3.44536	0.000570308	0.0256841
ENSG00000073169	SELO	388.072	0.586966	0.113032	5.19291	2.07027e-07	7.56052e-05
ENSG00000160957	RECQL4	101.732	0.586295	0.180531	3.24761	0.00116379	0.0410198
ENSG00000115904	SOS1	76.1402	0.585234	0.182467	3.20735	0.00133965	0.0442169
ENSG00000108848	LUC7L3	1234.38	0.583793	0.1425	4.09679	4.18918e-05	0.00426939
ENSG00000163528	CHCHD4	105.76	0.580979	0.183939	3.15854	0.0015856	0.0478116
ENSG00000118939	UCHL3	117.909	0.578185	0.170983	3.38153	0.000720836	0.0301309
ENSG00000128283	CDC42EP1	559.925	0.576925	0.0977794	5.90027	3.62903e-09	3.18073e-06
ENSG00000177646	ACAD9	108.074	0.57487	0.164832	3.48762	0.000487342	0.0234044
ENSG00000168061	SAC3D1	174.198	0.57461	0.163004	3.52514	0.000423265	0.021317
ENSG00000049541	RFC2	171.049	0.571924	0.146818	3.89546	9.80135e-05	0.00786464
ENSG00000172732	MUS81	118.85	0.570744	0.158684	3.59673	0.000322244	0.0180278
ENSG00000116337	AMPD2	87.7259	0.568419	0.177344	3.20519	0.00134976	0.0442169
ENSG00000080345	RIF1	250.925	0.568073	0.126405	4.49407	6.98731e-06	0.00110677
ENSG00000167670	CHAF1A	111.179	0.56701	0.155401	3.64869	0.00026358	0.0157978
ENSG00000130816	DNMT1	1110.78	0.565811	0.106723	5.30169	1.14736e-07	5.2015e-05
ENSG00000100650	SRSF5	138.806	0.561331	0.167394	3.35335	0.000798386	0.0321529
ENSG00000100297	MCM5	659.441	0.560392	0.125962	4.44891	8.63055e-06	0.00131937
ENSG00000013573	DDX11	198.419	0.560141	0.173127	3.23542	0.00121462	0.0418028
ENSG00000177200	CHD9	134.805	0.559725	0.164692	3.39862	0.000677267	0.0289092
ENSG00000132254	ARFIP2	105.72	0.557598	0.172805	3.22675	0.00125204	0.0421893
ENSG00000269926	RP11-442H21.2	152.416	0.556524	0.17714	3.14172	0.00167959	0.0495103
ENSG00000112039	FANCE	365.98	0.555647	0.133064	4.1758	2.96941e-05	0.00328057
ENSG00000270629	NBPF14	101.224	0.552735	0.172509	3.20409	0.00135491	0.0442169
ENSG00000182973	CNOT10	484.385	0.550081	0.110248	4.98948	6.05408e-07	0.000173028
ENSG00000152464	RPP38	136.7	0.548388	0.153701	3.56789	0.000359861	0.0192324
ENSG00000160813	PPP1R35	125.026	0.546938	0.150541	3.63314	0.000279992	0.0163602
ENSG00000187984	ANKRD19P	145.46	0.546375	0.1619	3.37477	0.000738778	0.0304474
ENSG00000102125	TAZ	103.181	0.542062	0.166406	3.25748	0.00112407	0.0404749
ENSG00000122678	POLM	179.686	0.54173	0.153459	3.53012	0.000415371	0.0211839
ENSG00000169018	FEM1B	207.821	0.541113	0.153538	3.52429	0.000424618	0.021317
ENSG00000120254	MTHFD1L	121.068	0.537288	0.163091	3.29441	0.000986276	0.0367325
ENSG00000007384	RHBDF1	164.743	0.532841	0.141189	3.77396	0.000160677	0.011118
ENSG00000108384	RAD51C	437.728	0.528797	0.12943	4.08557	4.3968e-05	0.00434622
ENSG00000070061	IKBKAP	167.998	0.526214	0.145999	3.60423	0.000313082	0.0175901
ENSG00000179262	RAD23A	427.084	0.523525	0.119737	4.37229	1.22952e-05	0.00170152
ENSG00000243716	NPIPB5	444.667	0.521175	0.137117	3.80095	0.00014414	0.0104502
ENSG00000217555	CKLF	168.055	0.521066	0.145187	3.58894	0.000332025	0.0184183
ENSG00000132466	ANKRD17	161.087	0.520745	0.144464	3.60467	0.00031255	0.0175901
ENSG00000100211	CBY1	227.325	0.520269	0.126608	4.10929	3.96879e-05	0.00410848
ENSG00000109805	NCAPG	196.766	0.519203	0.157143	3.30401	0.000953122	0.0360078
ENSG00000139405	RITA1	266.581	0.517156	0.131277	3.93944	8.16709e-05	0.00692728
ENSG00000269713	NBPF9	212.934	0.515122	0.147812	3.48499	0.000492162	0.0235289
ENSG00000170836	PPM1D	123.004	0.513388	0.160717	3.19435	0.00140144	0.0452696
ENSG00000073792	IGF2BP2	212.102	0.512217	0.149862	3.41792	0.000631009	0.0276353
ENSG00000103549	RNF40	416.993	0.512191	0.0999854	5.12266	3.01257e-07	0.000101554
ENSG00000112679	DUSP22	121.216	0.511142	0.158438	3.22614	0.00125474	0.0421893
ENSG00000205309	NT5M	164.255	0.510408	0.144301	3.5371	0.000404544	0.0209371
ENSG00000233429	HOTAIRM1	126.967	0.50988	0.159184	3.20308	0.00135966	0.0442169
ENSG00000123106	CCDC91	104.417	0.507287	0.161041	3.15004	0.00163247	0.0485638
ENSG00000277150	F8A3	123.248	0.506484	0.15577	3.25148	0.00114805	0.040793
ENSG00000140650	PMM2	228.151	0.50507	0.141706	3.56422	0.000364945	0.0193465
ENSG00000146463	ZMYM4	152.724	0.504333	0.158708	3.17773	0.00148433	0.0459165
ENSG00000177410	ZFAS1	442.715	0.501815	0.129707	3.86882	0.000109361	0.00860941
ENSG00000198663	C6orf89	136.327	0.491893	0.144031	3.4152	0.000637359	0.0277462
ENSG00000155850	SLC26A2	126.07	0.483316	0.147958	3.26657	0.00108859	0.0394933
ENSG00000183527	PSMG1	224.346	0.482519	0.144104	3.34841	0.000812759	0.0323798
ENSG00000197323	TRIM33	262.042	0.482375	0.143329	3.36551	0.000764027	0.031098
ENSG00000126777	KTN1	221.014	0.477595	0.125004	3.82063	0.000133109	0.0099431
ENSG00000134262	AP4B1	219.11	0.476323	0.130472	3.65078	0.000261446	0.0157671
ENSG00000100941	PNN	551.492	0.46871	0.110102	4.25703	2.07161e-05	0.00254537
ENSG00000274276	CBS	710.504	0.46863	0.106278	4.40949	1.03616e-05	0.00146817
ENSG00000131023	LATS1	129.827	0.468611	0.146815	3.19184	0.0014137	0.0454422
ENSG00000100304	TTLL12	153.847	0.468203	0.147965	3.16429	0.00155461	0.0471747
ENSG00000106105	GARS	583.788	0.467129	0.119	3.92547	8.65614e-05	0.00718054
ENSG00000132359	RAP1GAP2	183.249	0.467046	0.13779	3.38956	0.000700042	0.0297405
ENSG00000084733	RAB10	150.871	0.466405	0.146337	3.18721	0.00143652	0.0456935
ENSG00000067064	IDI1	225.063	0.465513	0.14801	3.14515	0.00165999	0.049153
ENSG00000130707	ASS1	380.199	0.465393	0.114771	4.05497	5.01403e-05	0.00479932
ENSG00000160200	CBS	707.587	0.465184	0.0992593	4.68656	2.77842e-06	0.000545192
ENSG00000123737	EXOSC9	212.095	0.463813	0.135729	3.41719	0.000632709	0.0276353
ENSG00000119969	HELLS	359.288	0.459734	0.123934	3.70951	0.00020766	0.0133829
ENSG00000124164	VAPB	176.848	0.459321	0.141511	3.24584	0.00117104	0.0411648
ENSG00000129116	PALLD	146.151	0.458207	0.145487	3.14946	0.00163574	0.0485638
ENSG00000166123	GPT2	252.097	0.457687	0.134631	3.39957	0.00067491	0.0289024
ENSG00000087157	PGS1	253.515	0.456556	0.120188	3.79869	0.000145462	0.0104502
ENSG00000110660	SLC35F2	184.651	0.455995	0.144057	3.16538	0.00154881	0.0471747
ENSG00000161980	POLR3K	297.556	0.453917	0.130653	3.47422	0.000512344	0.0239626
ENSG00000120688	WBP4	182.812	0.452222	0.142354	3.17674	0.0014894	0.0459651
ENSG00000166012	TAF1D	383.782	0.451792	0.118246	3.82077	0.000133034	0.0099431
ENSG00000134874	DZIP1	169.37	0.451489	0.143022	3.15678	0.00159524	0.0479922
ENSG00000127564	PKMYT1	232.146	0.44897	0.13336	3.36661	0.000760981	0.0310702
ENSG00000148384	INPP5E	196.74	0.440767	0.139346	3.16312	0.00156089	0.0471747
ENSG00000165304	MELK	197.929	0.436644	0.132259	3.30144	0.000961884	0.0362346
ENSG00000125676	THOC2	459.438	0.431569	0.104643	4.12421	3.72009e-05	0.00394419
ENSG00000153914	SREK1	239.133	0.427871	0.125411	3.41175	0.000645465	0.0279142
ENSG00000134684	YARS	405.249	0.42732	0.12252	3.48777	0.000487076	0.0234044
ENSG00000134186	PRPF38B	2245.35	0.424805	0.0890624	4.76974	1.84465e-06	0.000391154
ENSG00000224032	EPB41L4A-AS1	351.834	0.419713	0.118902	3.5299	0.000415718	0.0211839
ENSG00000105821	DNAJC2	605.651	0.4144	0.10407	3.98193	6.83576e-05	0.00607228
ENSG00000103423	DNAJA3	242.654	0.413055	0.129383	3.19249	0.00141052	0.0454422
ENSG00000233016	SNHG7	705.479	0.409781	0.102216	4.00898	6.09816e-05	0.00545392
ENSG00000012048	BRCA1	415.756	0.398118	0.108633	3.6648	0.000247529	0.0152068
ENSG00000178105	DDX10	457.487	0.395946	0.111134	3.56279	0.000366937	0.019374
ENSG00000105281	SLC1A5	786.014	0.395877	0.102801	3.8509	0.000117683	0.00904785
ENSG00000124207	CSE1L	1491.95	0.392739	0.103912	3.77954	0.00015712	0.0109294
ENSG00000111786	SRSF9	748.305	0.382443	0.0952905	4.01345	5.98382e-05	0.00542547
ENSG00000101361	NOP56	479.286	0.381125	0.100438	3.79461	0.000147874	0.0105086
ENSG00000171634	BPTF	344.702	0.377956	0.110427	3.42267	0.0006201	0.0272657
ENSG00000116754	SRSF11	1201.81	0.373645	0.108391	3.44719	0.000566446	0.0256796
ENSG00000198604	BAZ1A	456.54	0.364286	0.113973	3.19624	0.00139232	0.0450857
ENSG00000111726	CMAS	647.911	0.361486	0.108346	3.33641	0.000848672	0.032913
ENSG00000113810	SMC4	613.782	0.359906	0.1007	3.57403	0.000351523	0.0189405
ENSG00000138398	PPIG	914.79	0.344959	0.109041	3.16358	0.00155844	0.0471747
ENSG00000156990	RPUSD3	711.994	0.34408	0.106102	3.24293	0.00118306	0.041208
ENSG00000117523	PRRC2C	712.7	0.34236	0.107434	3.1867	0.00143907	0.0456935
ENSG00000196072	BLOC1S2	1178.81	0.312833	0.094649	3.30519	0.00094912	0.0359599
Genes expressed lower in fluoPEER-edited cells (N=164), ordered by fold change.
GENEID	SYMBOL	baseMean	log2FoldChange	lfcSE	stat	pvalue	padj
ENSG00000099139	PCSK5	1594.32	-3.44964	0.778065	-4.43361	9.26699e-06	0.00133883
ENSG00000279165	CTD-2144E22.9	18.906	-2.39459	0.479119	-4.99789	5.79604e-07	0.000169335
ENSG00000235493	AC092415.1	25.6083	-2.1688	0.411299	-5.27305	1.34175e-07	5.6903e-05
ENSG00000274827	LINC01297	61.6124	-1.87655	0.590167	-3.1797	0.00147429	0.0459165
ENSG00000251379	RP11-484O2.1	40.7942	-1.7674	0.323206	-5.46833	4.54293e-08	2.48858e-05
ENSG00000235535	RP11-532N4.2	23.9755	-1.68843	0.347049	-4.86511	1.14394e-06	0.000278508
ENSG00000233251	AC007743.1	89.7866	-1.5437	0.246647	-6.25874	3.88094e-10	4.63843e-07
ENSG00000234828	RP11-526A4.1	19.4108	-1.51169	0.403891	-3.74282	0.000181964	0.0119019
ENSG00000237414	RP11-321L2.2	30.3731	-1.50522	0.353985	-4.25221	2.11674e-05	0.0025689
ENSG00000179136	LINC00670	28.024	-1.46984	0.320806	-4.5817	4.61204e-06	0.00078746
ENSG00000279662	RP11-609N14.4	87.3528	-1.43267	0.249041	-5.75276	8.77972e-09	6.78982e-06
ENSG00000230612	AC004237.1	30.4882	-1.40261	0.335053	-4.18622	2.83633e-05	0.00316011
ENSG00000260975	RP11-142G1.3	25.1926	-1.38414	0.386911	-3.57741	0.000347013	0.0188674
ENSG00000279670	RP11-70L8.5	19.3218	-1.36747	0.358616	-3.81319	0.000137184	0.0101323
ENSG00000100292	HMOX1	86.9385	-1.32893	0.417189	-3.18544	0.00144533	0.0456935
ENSG00000205176	REXO1L1P	81.8963	-1.32506	0.391901	-3.38111	0.000721932	0.0301309
ENSG00000226758	DISC1-IT1	29.1109	-1.3061	0.335307	-3.89523	9.81061e-05	0.00786464
ENSG00000281392	LINC00506	325.352	-1.27861	0.346143	-3.69389	0.000220848	0.0138923
ENSG00000223525	RABGAP1L-IT1	32.1611	-1.26234	0.334857	-3.76979	0.000163383	0.0112461
ENSG00000148677	ANKRD1	20.5938	-1.25849	0.353864	-3.55643	0.000375931	0.0196907
ENSG00000235377	RP11-388B24.4	95.159	-1.25625	0.198899	-6.31602	2.68391e-10	3.52854e-07
ENSG00000249731	RP11-259O2.3	46.6869	-1.25491	0.312325	-4.01796	5.87049e-05	0.00535967
ENSG00000249348	UGDH-AS1	125.964	-1.25203	0.393919	-3.17838	0.00148098	0.0459165
ENSG00000279417	RP11-382B18.1	283.94	-1.22429	0.337989	-3.62227	0.00029203	0.0166204
ENSG00000279912	RP11-624A21.1	267.936	-1.21498	0.18246	-6.65891	2.75862e-11	5.18109e-08
ENSG00000275764	RP11-582E3.6	29.5546	-1.21415	0.315551	-3.84771	0.000119228	0.0091133
ENSG00000169891	REPS2	35.3995	-1.20811	0.278836	-4.33268	1.47302e-05	0.0019174
ENSG00000188738	FSIP2	83.0048	-1.1888	0.232758	-5.10746	3.2651e-07	0.000107316
ENSG00000279442	LA16c-60D12.2	84.5522	-1.18269	0.24724	-4.78358	1.72203e-06	0.000371139
ENSG00000126550	HTN1	23.7638	-1.18056	0.357837	-3.29917	0.000969704	0.0362515
ENSG00000173597	SULT1B1	174.731	-1.17422	0.320731	-3.66106	0.000251169	0.0153587
ENSG00000248360	LINC00504	438.106	-1.16902	0.341218	-3.42602	0.000612488	0.0272024
ENSG00000244019	RPS2P24	92.0479	-1.15582	0.200857	-5.75445	8.69254e-09	6.78982e-06
ENSG00000111816	FRK	214.51	-1.14418	0.173289	-6.6027	4.0374e-11	5.89774e-08
ENSG00000132274	TRIM22	36.7474	-1.12729	0.318608	-3.53817	0.00040291	0.0209371
ENSG00000253327	RAD21-AS1	20.237	-1.12102	0.351844	-3.18613	0.00144192	0.0456935
ENSG00000213121	RP11-306O13.1	42.7308	-1.11409	0.276087	-4.03528	5.45374e-05	0.00512145
ENSG00000170417	TMEM182	33.0089	-1.09954	0.345572	-3.18181	0.00146358	0.0458673
ENSG00000239291	RP5-867C24.1	75.0247	-1.06694	0.200449	-5.32274	1.02216e-07	4.97715e-05
ENSG00000133138	TBC1D8B	233.759	-1.06521	0.190968	-5.57798	2.43333e-08	1.59955e-05
ENSG00000262152	LA16c-380H5.1	23.5943	-1.05807	0.316965	-3.33813	0.000843449	0.032898
ENSG00000205045	SLFN12L	50.2931	-1.0578	0.2344	-4.51282	6.39715e-06	0.00103831
ENSG00000261501	RP11-63B13.1	22.5212	-1.05759	0.330094	-3.20392	0.00135572	0.0442169
ENSG00000211798	TRAV18	40.2235	-1.05397	0.294635	-3.5772	0.000347296	0.0188674
ENSG00000280341	LA16c-60D12.1	68.7564	-1.04872	0.223931	-4.68325	2.82364e-06	0.000545917
ENSG00000243304	CTC-428G20.1	53.8924	-1.04126	0.228238	-4.56218	5.06253e-06	0.000853297
ENSG00000226053	RP5-1070A16.1	30.3931	-1.03654	0.320932	-3.22977	0.00123892	0.0419796
ENSG00000132549	VPS13B	63.4002	-1.02233	0.272932	-3.74571	0.000179885	0.0118842
ENSG00000156218	ADAMTSL3	81.7422	-1.02224	0.210908	-4.84685	1.25437e-06	0.00029984
ENSG00000280156	AC006548.28	1076.11	-1.02078	0.257068	-3.97088	7.16086e-05	0.00623469
ENSG00000279278	CH17-264L24.1	52.4528	-1.01208	0.269937	-3.74934	0.000177303	0.0118325
ENSG00000248458	RP4-598P13.1	49.2623	-1.01012	0.236754	-4.26654	1.98529e-05	0.00246232
ENSG00000249614	RP11-703G6.1	194.56	-1.00341	0.302554	-3.31647	0.000911617	0.0348956
ENSG00000197140	ADAM32	69.0295	-1.00287	0.216442	-4.63345	3.5962e-06	0.000638908
ENSG00000151338	MIPOL1	569.098	-0.992476	0.264702	-3.74941	0.000177251	0.0118325
ENSG00000213296	RP5-1106E3.1	110.989	-0.990199	0.184091	-5.37885	7.49612e-08	3.94206e-05
ENSG00000132530	XAF1	29.6368	-0.985919	0.30406	-3.24251	0.0011848	0.041208
ENSG00000253626	EIF5AL1	763.294	-0.978331	0.307767	-3.1788	0.00147886	0.0459165
ENSG00000237484	AP000476.1	29.4877	-0.965917	0.289384	-3.33784	0.000844314	0.032898
ENSG00000247137	RP11-727A23.5	25.1597	-0.96351	0.307105	-3.1374	0.00170456	0.0498686
ENSG00000275594	ADAM32	76.0489	-0.945917	0.248485	-3.80673	0.000140818	0.0103426
ENSG00000226499	RP5-882O7.1	158.845	-0.934523	0.150759	-6.1988	5.68946e-10	5.7538e-07
ENSG00000259380	RP11-346D14.1	422.856	-0.915753	0.167111	-5.4799	4.25573e-08	2.43261e-05
ENSG00000150477	KIAA1328	110.022	-0.906536	0.170959	-5.30263	1.14143e-07	5.2015e-05
ENSG00000141665	FBXO15	48.3694	-0.894179	0.249508	-3.58377	0.00033867	0.0186516
ENSG00000231074	HCG18	54.2962	-0.883111	0.21569	-4.09435	4.23361e-05	0.00428029
ENSG00000148429	USP6NL	83.6567	-0.881754	0.214849	-4.10407	4.05948e-05	0.00416953
ENSG00000115947	ORC4	420.854	-0.879843	0.15899	-5.53396	3.13078e-08	1.87093e-05
ENSG00000181458	TMEM45A	230.311	-0.876132	0.187476	-4.67331	2.96378e-06	0.000564707
ENSG00000228284	HLA-DQA1	66.288	-0.87081	0.25078	-3.47241	0.000515814	0.0239626
ENSG00000213750	KB-1683C8.1	157.892	-0.866223	0.161947	-5.3488	8.85382e-08	4.47697e-05
ENSG00000233750	CICP27	46.4483	-0.859484	0.237189	-3.62363	0.000290496	0.016605
ENSG00000270230	RP11-475J5.11	123.303	-0.831926	0.187436	-4.43845	9.06093e-06	0.00133354
ENSG00000226085	UQCRFS1P1	55.4675	-0.83158	0.245929	-3.38138	0.000721227	0.0301309
ENSG00000253374	RP11-257P3.3	38.6102	-0.826433	0.257404	-3.21065	0.00132437	0.0439684
ENSG00000232804	HSPA1B	114.488	-0.815516	0.201346	-4.05033	5.11462e-05	0.00483755
ENSG00000223949	ROR1-AS1	38.7471	-0.815195	0.258587	-3.1525	0.00161881	0.0485638
ENSG00000240498	CDKN2B-AS1	47.175	-0.806169	0.234726	-3.43451	0.000593629	0.0265457
ENSG00000173212	MAB21L3	324.828	-0.806141	0.174821	-4.61123	4.003e-06	0.000692466
ENSG00000254254	RP11-17A4.2	38.9831	-0.805275	0.256152	-3.14374	0.00166806	0.0492809
ENSG00000254162	RP11-48B3.3	51.5561	-0.802627	0.222234	-3.61162	0.000304287	0.0172434
ENSG00000210144	MT-TY	207.306	-0.791073	0.174865	-4.5239	6.07114e-06	0.000997715
ENSG00000003436	TFPI	130.76	-0.786134	0.208792	-3.76515	0.00016645	0.0113384
ENSG00000281344	HELLPAR	1780.51	-0.778395	0.130993	-5.94225	2.81137e-09	2.64008e-06
ENSG00000225321	LINC01427	43.5554	-0.767074	0.236157	-3.24815	0.00116159	0.0410198
ENSG00000140795	MYLK3	47.8746	-0.761602	0.231319	-3.29243	0.000993266	0.0368883
ENSG00000104164	BLOC1S6	222.496	-0.761392	0.155028	-4.91132	9.04646e-07	0.000237016
ENSG00000006534	ALDH3B1	42.4698	-0.760647	0.241475	-3.15	0.00163268	0.0485638
ENSG00000210140	MT-TC	86.1376	-0.757121	0.218213	-3.46964	0.000521164	0.0241259
ENSG00000226417	CLIC1	48.9881	-0.752625	0.226885	-3.31721	0.000909199	0.0348956
ENSG00000140749	IGSF6	48.2756	-0.751343	0.224158	-3.35184	0.000802757	0.0321764
ENSG00000196167	COLCA1	69.4893	-0.7477	0.194507	-3.84407	0.000121008	0.00919591
ENSG00000279184	RP3-323A16.1	827.933	-0.746868	0.15563	-4.79901	1.59455e-06	0.000355038
ENSG00000115919	KYNU	114.383	-0.743623	0.215912	-3.44409	0.000572974	0.0257095
ENSG00000164066	INTU	159.482	-0.742446	0.176588	-4.2044	2.6178e-05	0.00296691
ENSG00000105792	CFAP69	56.4785	-0.74072	0.212692	-3.4826	0.000496579	0.0236541
ENSG00000234750	CTD-2666L21.2	67.7268	-0.738727	0.223261	-3.3088	0.000936965	0.0357052
ENSG00000188596	CFAP54	62.6927	-0.734887	0.219658	-3.3456	0.00082105	0.0326113
ENSG00000069869	NEDD4	78.0523	-0.73129	0.214988	-3.40153	0.000670086	0.028884
ENSG00000174749	C4orf32	267.449	-0.7252	0.136966	-5.29475	1.1918e-07	5.22287e-05
ENSG00000281501	SEPSECS-AS1	74.6739	-0.723478	0.225259	-3.21176	0.00131923	0.0439088
ENSG00000173198	CYSLTR1	89.4155	-0.72176	0.213836	-3.3753	0.00073735	0.0304474
ENSG00000112096	SOD2	762.849	-0.717615	0.145161	-4.94357	7.67042e-07	0.000205802
ENSG00000249119	MTND6P4	1420.03	-0.71066	0.140351	-5.06344	4.11768e-07	0.000128893
ENSG00000213064	SFT2D2	347.175	-0.698757	0.162915	-4.28908	1.79412e-05	0.00226801
ENSG00000234080	RP11-183G22.1	174.49	-0.691494	0.152418	-4.53682	5.71093e-06	0.000950399
ENSG00000182551	ADI1	88.6234	-0.682205	0.169259	-4.03054	5.56491e-05	0.00515225
ENSG00000281665	KIAA1143	86.8408	-0.667748	0.208166	-3.20776	0.00133772	0.0442169
ENSG00000075624	ACTB	1091.84	-0.652762	0.0987862	-6.60782	3.90013e-11	5.89774e-08
ENSG00000158710	TAGLN2	251.278	-0.6481	0.136746	-4.73944	2.14305e-06	0.000440228
ENSG00000228477	RP3-342P20.2	197.232	-0.643964	0.166942	-3.85741	0.000114597	0.0089261
ENSG00000163041	H3F3A	6672.03	-0.642939	0.0771417	-8.33452	7.78145e-17	2.04605e-13
ENSG00000132507	EIF5A	729.064	-0.637409	0.14457	-4.40899	1.03856e-05	0.00146817
ENSG00000105058	FAM32A	201.406	-0.636278	0.169438	-3.75522	0.000173191	0.0117368
ENSG00000224501	HSPA1B	252.353	-0.629438	0.172669	-3.64534	0.000267042	0.0158144
ENSG00000162924	REL	144.801	-0.627144	0.153305	-4.09081	4.2986e-05	0.00428134
ENSG00000270207	RP11-157E16.1	2473.04	-0.611925	0.116567	-5.24955	1.52473e-07	6.26325e-05
ENSG00000113732	ATP6V0E1	364.017	-0.610431	0.120029	-5.08569	3.66284e-07	0.000117452
ENSG00000267520	RP11-373L24.1	120.639	-0.606233	0.160168	-3.78498	0.000153721	0.0108073
ENSG00000247627	MTND4P12	4768.11	-0.598694	0.134937	-4.43684	9.12897e-06	0.00133354
ENSG00000269821	KCNQ1OT1	754.058	-0.593493	0.113178	-5.24391	1.57212e-07	6.26325e-05
ENSG00000170540	ARL6IP1	178.34	-0.585986	0.167183	-3.50505	0.000456516	0.0223948
ENSG00000188227	ZNF793	109.502	-0.566501	0.163118	-3.47295	0.000514777	0.0239626
ENSG00000100554	ATP6V1D	103.415	-0.563932	0.168307	-3.35062	0.000806316	0.0322208
ENSG00000225890	HLA-DQA1	173.984	-0.563046	0.141752	-3.97206	7.12524e-05	0.00623469
ENSG00000090520	DNAJB11	131.084	-0.560213	0.171279	-3.27077	0.00107255	0.0392782
ENSG00000161634	DCD	714.932	-0.559793	0.128205	-4.36638	1.2632e-05	0.00172231
ENSG00000115268	RPS15	4936.95	-0.53621	0.111785	-4.79678	1.6124e-06	0.000355038
ENSG00000236418	HLA-DQA1	183.543	-0.535874	0.145426	-3.68486	0.00022883	0.0143259
ENSG00000134057	CCNB1	245.876	-0.520924	0.142526	-3.65493	0.000257251	0.015611
ENSG00000029993	HMGB3	453.282	-0.515156	0.141264	-3.64677	0.000265559	0.0157978
ENSG00000167085	PHB	398.11	-0.500765	0.119312	-4.19709	2.70364e-05	0.00303801
ENSG00000104853	CLPTM1	185.683	-0.497588	0.147078	-3.38316	0.000716578	0.0301309
ENSG00000147403	RPL10	7165.74	-0.492479	0.0960553	-5.12704	2.94337e-07	0.000101554
ENSG00000143368	SF3B4	345.114	-0.49019	0.130122	-3.76715	0.00016512	0.0113064
ENSG00000079332	SAR1A	213.801	-0.486093	0.124929	-3.89096	9.98497e-05	0.0079559
ENSG00000172260	NEGR1	224.977	-0.483706	0.151037	-3.20256	0.00136213	0.0442169
ENSG00000105438	KDELR1	522.761	-0.470222	0.129737	-3.62443	0.000289604	0.016605
ENSG00000184009	ACTG1	4391.16	-0.468288	0.0959187	-4.88214	1.04943e-06	0.000260317
ENSG00000167995	BEST1	239.961	-0.466711	0.135464	-3.44529	0.000570453	0.0256841
ENSG00000140941	MAP1LC3B	343.757	-0.464004	0.1415	-3.27917	0.00104114	0.038449
ENSG00000131100	ATP6V1E1	510.518	-0.457545	0.137926	-3.31733	0.000908811	0.0348956
ENSG00000168255	POLR2J3	261.077	-0.457533	0.135002	-3.38908	0.000701266	0.0297405
ENSG00000136888	ATP6V1G1	413.053	-0.443394	0.118125	-3.75361	0.000174304	0.0117517
ENSG00000102317	RBM3	2044.44	-0.440373	0.123546	-3.56443	0.000364649	0.0193465
ENSG00000139644	TMBIM6	391.009	-0.43815	0.125149	-3.50102	0.000463481	0.0225769
ENSG00000121931	LRIF1	301.133	-0.42705	0.126773	-3.36863	0.000755426	0.0309395
ENSG00000236060	HSPB1P1	299.151	-0.424314	0.130454	-3.25259	0.00114358	0.040793
ENSG00000135404	CD63	532.693	-0.424246	0.126941	-3.34206	0.000831593	0.0327379
ENSG00000172757	CFL1	3513.07	-0.42197	0.121808	-3.46423	0.000531748	0.0243597
ENSG00000123349	PFDN5	337.023	-0.408163	0.125506	-3.25213	0.00114543	0.040793
ENSG00000230734	RPL10P3	680.373	-0.402883	0.10885	-3.70128	0.000214511	0.0136241
ENSG00000110651	CD81	727.454	-0.397827	0.119006	-3.34291	0.000829041	0.0327379
ENSG00000163479	SSR2	392.924	-0.395635	0.12148	-3.25679	0.00112678	0.0404749
ENSG00000136527	TRA2B	566.109	-0.395513	0.121933	-3.2437	0.00117989	0.041208
ENSG00000089280	FUS	394.2	-0.392988	0.107941	-3.64078	0.000271811	0.0160247
ENSG00000131236	CAP1	254.151	-0.388925	0.122785	-3.16754	0.00153736	0.047004
ENSG00000140264	SERF2	987.147	-0.387163	0.109859	-3.52417	0.000424817	0.021317
ENSG00000243655	RP11-846F4.12	405.706	-0.385154	0.114705	-3.35777	0.000785748	0.0318834
ENSG00000168439	STIP1	521.016	-0.378565	0.11732	-3.22678	0.0012519	0.0421893
ENSG00000229344	RP5-857K21.7	2550.77	-0.378546	0.104008	-3.63959	0.000273069	0.016027
ENSG00000250982	RP11-159J3.1	1705.1	-0.373103	0.10898	-3.4236	0.000617967	0.0272631
ENSG00000265241	RBM8A	408.751	-0.362854	0.112275	-3.23184	0.00122994	0.0418589
ENSG00000156508	EEF1A1	4074.17	-0.303532	0.0966934	-3.13912	0.00169454	0.0498393
