# Supplementary material for: Mutation-specific reporter for optimization and enrichment of prime editing
Source: Nat Commun. 2022 Mar 1;13:1028. doi: 10.1038/s41467-022-28656-3 (PMC8888566; doi:10.1038/s41467-022-28656-3)
Supplement: Supplementary file 5 — Supplementary Dataset 2 [file 41467_2022_28656_MOESM5_ESM.xlsx]

## Sheet: fluoPEER oligos
	Supplementary Data file 2A. Sequences of inserts used for cloning of fluoPEER plasmids. To clarify the cloning proces, both top and bottom oligos are shown in 5’ to 3’ orientation, including required overlaps for cloning. The nucleotides of the cloning overlaps (in small letters) are not included in the 'insert length'. When the genomic target mutation is no frameshift/nonsense (premature stop co…
	fluoPEER plasmid insert	Insert sequence with overlaps for cloning	Insert Length (bp)	Type of mutation on genomic DNA	Differences in insert relative to genomic target	In frame?	Contains stop codon?
	HEK3_5bp-del-Top	tcgaccTTGGGGCCCAGACTGAGCACGTGATGGCAGAGGAAAGGAAGCCCTGCTTCCTCCAGAGGg	59	Frameshift	Same as genomic DNA	no	-
	HEK3_5bp-del-Bottom	gtaccCCTCTGGAGGAAGCAGGGCTTCCTTTCCTCTGCCATCACGTGCTCAGTCTGGGCCCCAAgg	59	Frameshift	Same as genomic DNA	no	-
	GFP-BFP-peg1+2-fs-Top	tcgaccgtgaccaccctgaacctacggcgtgcagtgcttcagccgctaccccg	46	SNV	Additional 1bp insert (a) at +7/+8	no	-
	GFP-BFP-peg1+2-fs-Bottom	gtaccggggtagcggctgaagcactgcacgccgtaggttcagggtggtcacgg	46	SNV	Additional 1bp insert (a) at +7/+8	no	-
	GFP-BFP-peg3-fs-Top	tcgaccgtgaccaccctgaccttacggcgtgcagtgcttcagccgctaccccg	46	SNV	Additional 1bp insert (t) at +8	no	-
	GFP-BFP-peg3-fs-Bottom	gtaccggggtagcggctgaagcactgcacgccgtaaggtcagggtggtcacgg	46	SNV	Additional 1bp insert (t) at +8	no	-
	CFTR_F508del-fs-Top	tcgaccATTAAAGAAAATACTCATTGGTGTTTCCTATGATGAATATAGATACg	46	3bp deletion	4bp instead of 3bp del	no	-
	CFTR_F508del-fs-Bottom	gtaccGTATCTATATTCATCATAGGAAACACCAATGAGTATTTTCTTTAATgg	46	3bp deletion	4bp instead of 3bp del	no	-
	CFTR_G542X-Top	tcgaccAAAGACAATATAGTTCTTTGAGAAGGTGGAATCACACTGAGTGGAg	45	Nonsense	Same as genomic DNA	yes	yes
	CFTR_G542X-Bottom	gtaccTCCACTCAGTGTGATTCCACCTTCTCAAAGAACTATATTGTCTTTgg	45	Nonsense	Same as genomic DNA	yes	yes
	ATP8B1-R600Q-fs-Top	tcgaccGCCATTTTGGACTTCAACAGTGAaCCaGAAGCGAATGTCTATCATTGGTAAGg	52	SNV	Additional 1bp insert (a) at +4	no	-
	ATP8B1-R600Q-fs-Bottom	gtaccCTTACCAATGATAGACATTCGCTTCtGGtTCACTGTTGAAGTCCAAAATGGCgg	52	SNV	Additional 1bp insert (a) at +4	no	-
	ABCB4_E1012X-Top	tcgaccCACTTATTCATGCTGTTTTAAAGACAACCTCTGATTGACAGCTACAGTGAAg	51	Nonsense	Same as genomic DNA	yes	yes
	ABCB4_E1012X-Bottom	gtaccTTCACTGTAGCTGTCAATCAGAGGTTGTCTTTAAAACAGCATGAATAAGTGgg	51	Nonsense	Same as genomic DNA	yes	yes
	MUT-R369H-Top	tcgaccGATCCCTACAATAATATaTGTCCGTACTGCAATAGAAGCAATGGCAGCAg	49	SNV	Additional 1bp insert (a) at +7/+10	yes
	MUT-R369H-Bottom	gtaccTGCTGCCATTGCTTCTATTGCAGTACGGACAtATATTATTGTAGGGATCgg	49	SNV	Additional 1bp insert (a) at +7/+10	yes
	IARS1-I1174N+stop-Top	tcgaccCTTCTTTGTCAGTAAATCAACCTACAGCTCCTGAATGCAAAGCCACAAg	48	SNV	Additional nonsense A>T at +12	yes	yes
	IARS1-I1174N+stop-Bottom	gtaccTTGTGGCTTTGCATTCAGGAGCTGTAGGTTGATTTACTGACAAAGAAGgg	48	SNV	Additional nonsense A>T at +12	yes	yes
	CTNNB1-various-TOP	tcgaccCACTGGCAGCAACAGTCTTACCTGGACTCTGGATCCATTCTGGTGCCACTACCACAg	56	3-12bp del	Additional 1bp deletion at +7/+14	no	-
	CTNNB1-various-Bottom	gtaccTGTGGTAGTGGCACCAGAATGGATCCAGAGTCCAGGTAAGACTGTTGCTGCCAGTGgg	56	3-12bp del	Additional 1bp deletion at +7/+14	no	-
	DeepPE-target-1-Top	tcgaccaCCTTTAAGATGCCATGGCTAGTCCAGGaGAAAGATAACTATAGAAGCTg	49	SNV	Additional 1bp insert (a) at +7	no	-
	DeepPE-target-1-Bottom	gtaccAGCTTCTATAGTTATCTTTCtCCTGGACTAGCCATGGCATCTTAAAGGtgg	49	SNV	Additional 1bp insert (a) at +7	no	-
	DeepPE-target-2-Top	tcgaccaacCTACTGACCAAGCCAACGCTGCTGAGGaTCAAAGAGGCTGAAGGAGCTag	52	SNV	Additional 1bp insert (a) at +7	no	-
	DeepPE-target-2-Bottom	gtacctAGCTCCTTCAGCCTCTTTGAtCCTCAGCAGCGTTGGCTTGGTCAGTAGgttgg	52	SNV	Additional 1bp insert (a) at +7	no	-
	DeepPE-target-3-Top	tcgaccCCGTGTGCGTACGGCATGACCTCGCGGaAGGCCATCCATGGCGAAGCTag	49	SNV	Additional 1bp insert (a) at +7	no	-
	DeepPE-target-3-Bottom	gtacctAGCTTCGCCATGGATGGCCTtCCGCGAGGTCATGCCGTACGCACACGGgg	49	SNV	Additional 1bp insert (a) at +7	no	-
	HEK3-PAM-TGAG-Top	tcgaccTTGGGGCCCAGACTGAGCACGTGATGAGAGAGGAAAGGAAGCCCTGCTg	48	NA	NA	yes	yes
	HEK3-PAM-TGAG-Bottom	gtaccAGCAGGGCTTCCTTTCCTCTCTCATCACGTGCTCAGTCTGGGCCCCAAgg	48	NA	NA	yes	yes
	HEK3-PAM-TGCG-Top	tcgaccTTGGGGCCCAGACTGAGCACGTGATGCGAGAGGAAAGGAAGCCCTGCTg	48	NA	NA	yes	yes
	HEK3-PAM-TGCG-Bottom	gtaccAGCAGGGCTTCCTTTCCTCTCGCATCACGTGCTCAGTCTGGGCCCCAAgg	48	NA	NA	yes	yes
	HEK3-PAM-TGGG-Top	tcgaccTTGGGGCCCAGACTGAGCACGTGATGGGAGAGGAAAGGAAGCCCTGCTg	48	NA	NA	yes	yes
	HEK3-PAM-TGGG-Bottom	gtaccAGCAGGGCTTCCTTTCCTCTCCCATCACGTGCTCAGTCTGGGCCCCAAgg	48	NA	NA	yes	yes
	HEK3-PAM-TGTG-Top	tcgaccTTGGGGCCCAGACTGAGCACGTGATGTGAGAGGAAAGGAAGCCCTGCTg	48	NA	NA	yes	yes
	HEK3-PAM-TGTG-Bottom	gtaccAGCAGGGCTTCCTTTCCTCTCACATCACGTGCTCAGTCTGGGCCCCAAgg	48	NA	NA	yes	yes
	HEK3-PAM-TGAC-Top	tcgaccTTGGGGCCCAGACTGAGCACGTGATGACAGAGGAAAGGAAGCCCTGCTg	48	NA	NA	yes	yes
	HEK3-PAM-TGAC-Bottom	gtaccAGCAGGGCTTCCTTTCCTCTGTCATCACGTGCTCAGTCTGGGCCCCAAgg	48	NA	NA	yes	yes
	HEK3-PAM-TGCC-Top	tcgaccTTGGGGCCCAGACTGAGCACGTGATGCCAGAGGAAAGGAAGCCCTGCTg	48	NA	NA	yes	yes
	HEK3-PAM-TGCC-Bottom	gtaccAGCAGGGCTTCCTTTCCTCTGGCATCACGTGCTCAGTCTGGGCCCCAAgg	48	NA	NA	yes	yes
	HEK3-PAM-TGGC-Top	tcgaccTTGGGGCCCAGACTGAGCACGTGATGGCAGAGGAAAGGAAGCCCTGCTg	48	NA	NA	yes	yes
	HEK3-PAM-TGGC-Bottom	gtaccAGCAGGGCTTCCTTTCCTCTGCCATCACGTGCTCAGTCTGGGCCCCAAgg	48	NA	NA	yes	yes
	HEK3-PAM-TGTC-Top	tcgaccTTGGGGCCCAGACTGAGCACGTGATGTCAGAGGAAAGGAAGCCCTGCTg	48	NA	NA	yes	yes
	HEK3-PAM-TGTC-Bottom	gtaccAGCAGGGCTTCCTTTCCTCTGACATCACGTGCTCAGTCTGGGCCCCAAgg	48	NA	NA	yes	yes
	HEK3-PAM-TAAG-Top	tcgaccTTGGGGCCCAGACTGAGCACGTGATAAGAGAGGAAAGGAAGCCCTGCTg	48	NA	NA	yes	yes
	HEK3-PAM-TAAG-Bottom	gtaccAGCAGGGCTTCCTTTCCTCTCTTATCACGTGCTCAGTCTGGGCCCCAAgg	48	NA	NA	yes	yes
	HEK3-PAM-TACG-Top	tcgaccTTGGGGCCCAGACTGAGCACGTGATACGAGAGGAAAGGAAGCCCTGCTg	48	NA	NA	yes	yes
	HEK3-PAM-TACG-Bottom	gtaccAGCAGGGCTTCCTTTCCTCTCGTATCACGTGCTCAGTCTGGGCCCCAAgg	48	NA	NA	yes	yes
	HEK3-PAM-TAGG-Top	tcgaccTTGGGGCCCAGACTGAGCACGTGATAGGAGAGGAAAGGAAGCCCTGCTg	48	NA	NA	yes	yes
	HEK3-PAM-TAGG-Bottom	gtaccAGCAGGGCTTCCTTTCCTCTCCTATCACGTGCTCAGTCTGGGCCCCAAgg	48	NA	NA	yes	yes
	HEK3-PAM-TATG-Top	tcgaccTTGGGGCCCAGACTGAGCACGTGATATGAGAGGAAAGGAAGCCCTGCTg	48	NA	NA	yes	yes
	HEK3-PAM-TATG-Bottom	gtaccAGCAGGGCTTCCTTTCCTCTCATATCACGTGCTCAGTCTGGGCCCCAAgg	48	NA	NA	yes	yes
	HEK3-PAM-TAAC-Top	tcgaccTTGGGGCCCAGACTGAGCACGTGATAACAGAGGAAAGGAAGCCCTGCTg	48	NA	NA	yes	yes
	HEK3-PAM-TAAC-Bottom	gtaccAGCAGGGCTTCCTTTCCTCTGTTATCACGTGCTCAGTCTGGGCCCCAAgg	48	NA	NA	yes	yes
	HEK3-PAM-TACC-Top	tcgaccTTGGGGCCCAGACTGAGCACGTGATACCAGAGGAAAGGAAGCCCTGCTg	48	NA	NA	yes	yes
	HEK3-PAM-TACC-Bottom	gtaccAGCAGGGCTTCCTTTCCTCTGGTATCACGTGCTCAGTCTGGGCCCCAAgg	48	NA	NA	yes	yes
	HEK3-PAM-TAGC-Top	tcgaccTTGGGGCCCAGACTGAGCACGTGATAGCAGAGGAAAGGAAGCCCTGCTg	48	NA	NA	yes	yes
	HEK3-PAM-TAGC-Bottom	gtaccAGCAGGGCTTCCTTTCCTCTGCTATCACGTGCTCAGTCTGGGCCCCAAgg	48	NA	NA	yes	yes
	HEK3-PAM-TATC-Top	tcgaccTTGGGGCCCAGACTGAGCACGTGATATCAGAGGAAAGGAAGCCCTGCTg	48	NA	NA	yes	yes
	HEK3-PAM-TATC-Bottom	gtaccAGCAGGGCTTCCTTTCCTCTGATATCACGTGCTCAGTCTGGGCCCCAAgg	48	NA	NA	yes	yes
	POLG-base-edit-Top	tcgaccAGAAGTCGTgGATGGATCTGaCCAATGATGCCTGCCAGCTGCTCTCAGGAGg	51	SNV	Same as genomic DNA, Frame +1	yes	yes
	POLG-base-edit-Bottom	gtaccCTCCTGAGAGCAGCTGGCAGGCATCATTGGtCAGATCCATCcACGACTTCTgg	51	SNV	Same as genomic DNA, Frame +1	yes	yes
	MUT700-Top	tcgaccTCCCTTGGACGGCCAGATATTCTTGTCtaGTGTGGAGGGGTGATACCACCTCAGg	54	SNV	ATG>taG nonsense mutation	no	-
	MUT700-Bottom	gtaccCTGAGGTGGTATCACCCCTCCACACtaGACAAGAATATCTGGCCGTCCAAGGGAgg	54	SNV	ATG>taG nonsense mutation	no	-
	HEK3-4ins-Top	tcgaccGGTCAATCCTTGGGGCCCAGACTGAGCACGTGATGGCAGAGGAAAGGAAGCCCTGCTTCCTCCAGg	65	4bp insertion	Same as genomic DNA, Frame +2	no	-
	HEK3-4ins-Bottom	gtaccCTGGAGGAAGCAGGGCTTCCTTTCCTCTGCCATCACGTGCTCAGTCTGGGCCCCAAGGATTGACCgg	65	4bp insertion	Same as genomic DNA, Frame +2	no	-
	FANCF-Top	tcgaccCACCTCATGGAATCCCTTCTGCAGCACCTGGaATCGCTTTTCCGAGCTTCTGg	52	SNV	Additional 1bp insert (a) at +6	no	-
	FANCF-Bottom	gtaccCAGAAGCTCGGAAAAGCGATtCCAGGTGCTGCAGAAGGGATTCCATGAGGTGgg	52	SNV	Additional 1bp insert (a) at +6	no	-
	HEK4-Top	tcgaccGCACCAGAGTCTCCGCTTTAACCCCCACCTCCAGCCGCAGTGCCACCGGGGCGCg	54	SNV	Same as genomic DNA, Frame in Rv contains editable stopcodon	Yes	Yes
	HEK4-Bottom	gtaccGCGCCCCGGTGGCACTGCGGCTGGAGGTGGGGGTTAAAGCGGAGACTCTGGTGCgg	54	SNV	Same as genomic DNA, Frame in Rv contains editable stopcodon	Yes	Yes

## Sheet: pegRNAs
	Supplementary Data file 2B. Sequences of pegRNAs used in prime editing experiments. All sequences are shown in 5’ to 3’ orientation. pegRNAs are a concatenation of the spacer sequence, the sgRNA scaffold, and the 3’ extension (contains PBS and RT template (RTT)).
	pegRNA name	spacer sequence	3' extension sequence	exten. length (nt)	PBS length (nt)	RTT length (nt)	Figure	pegRNA# within figure
	HEK3_del1-5-NGG	GGCCCAGACTGAGCACGTGA	TGGAGGAAGCAGGGCTTCCTTTCCTCTGCCGTGCTCAGTCTG	42	13	29	1b,c;3a,d;4e;S8a;S10e
	GFP-BFP-AGG	GCTGAAGCACTGCACGCCGT	CTGACCCATGGCGTGCAGTGC	21	11	10	1d;2b;S4;S8a,b	GFP-peg1
	GFP-BFP-TAG	GGCTGAAGCACTGCACGCCG	TGACCCATGGCGTGCAGTGCT	21	11	10	1d;2b;S4;S8a,b	GFP-peg2
	GFP-BFP-CGT	GCGGCTGAAGCACTGCACGC	ACCCATGGCGTGCAGTGCTTC	21	11	10	1d;2b;S4;S8a,b	GFP-peg3
	CFTR_508_CAA	ATATTCATCATAGGAAACAC	ATATCATCTTTGGTGTTTCCTATGATGA	28	13	15	S7a	peg1
	CFTR_508_AAT	TATTCATCATAGGAAACACC	AATATCATCTTTGGTGTTTCCTATGATG	28	13	15	S7a;S8a	peg2
	CFTR_508_TGA	TTCATCATAGGAAACACCAA	AAAATATCATCTTTGGTGTTTCCTATGA	28	13	15	1f;3e,S7a;S8a	peg3
	CFTR_542_AGA-1	GTGTGATTCCACCTTCTCAA	TAGTTTTAGGAGAAGGTGGA	20	10	10	S7a	peg4
	CFTR_542_AGA-2	GTGTGATTCCACCTTCTCAA	ACAATATAGTTTTAGGAGAAGGTGGA	26	10	16	S7a;S8a	peg5
	CFTR_542_AGA-3	GTGTGATTCCACCTTCTCAA	TAGTTTTAGGAGAAGGTGGAATCAC	25	15	10	S7a	peg6
	ABCB4_1012_AGA	ACTTATTCATGCTGTTTTAA	TCAGAGGTTGTCTTTCAAACAGCATGAAT	29	13	16	S7a	peg7
	ABCB4_1012_AAA-1	GTCAATCAGAGGTTGTCTTT	CTGTTTGAAAGACAACCTC	19	9	10	1f;3e;S7a;S8a;S10e	peg8
	ABCB4_1012_AAA-2	GTCAATCAGAGGTTGTCTTT	TTCATGCTGTTTGAAAGACAACCTCTGAT	29	13	16	S7a	peg9
	ABCB4_1012_AGG-1	TCACTGTAGCTGTCAATCAG	TTTGAAAGACAACCTCTGATTGACAGCTACA	31	13	18	S7a	peg10
	ABCB4_1012_AGG-2	TCACTGTAGCTGTCAATCAG	TTTGAAAGACAACCTCTGATTGACAGCTACAGT	33	15	18	S7a	peg11
	ATP8B1_600_TGG-1	CAATGATAGACATTCGCTTC	AGTGATCGGAAGCGAATGTCTATC	24	13	11	1f;S7a	peg12
	ATP8B1_600_TGG-2	CAATGATAGACATTCGCTTC	TTCAACAGTGATCGGAAGCGAATGTCTAT	29	12	17	S7a	peg13
	IARS1-1174-AGG-1	GCTTTGCATTCAGGAGCTGT	GTATAACAATCTACAGCTCCTGAATGC	27	12	15	1f;3a,d;4a,b,e;S7a,b,c;S8c;S10a	peg14
	IARS1-1174-AGG-2	GCTTTGCATTCAGGAGCTGT	GTATAACAATCTACAGCTCCTGAA	24	9	15	S7a	peg15
	IARS1-1174-AGG-3	GCTTTGCATTCAGGAGCTGT	TGTCAGTATAACAATCTACAGCTCCTGAATGC	32	12	20	S7a	peg16
	MUT-369-ACA	TTGCTTCTATTGCAGTATGG	ATATTGTTCGTACTGCAATAGAAGC	25	15	10	S7a,d	peg17
	MUT-369-TGG	CCATTGCTTCTATTGCAGTA	TTGTTCGTACTGCAATAGAAGCA	23	13	10	S7a,d	peg18
	CTNNB1_del1-6 #1	CAACAGTCTTACCTGGACTC	TGGCACCAGAATGGATTTCCAGGTAAGAC	29	12	17	1e; 3a,b,c,d;4a,b,e;S7a;S10a,e;S12a	peg19
	CTNNB1 del1-6 #2	CAACAGTCTTACCTGGACTC	AATGGATTTCCAGGTAAGAC	20	12	8	1e
	CTNNB1 del1-6 #3	CTGGCAGCAACAGTCTTACC	TGGATTTCCAGGTAAGACTGTTGC	24	11	13	1e
	CTNNB1 del1-6 #4	CTGGCAGCAACAGTCTTACC	CAGAATGGATTTCCAGGTAAGACTGTTGC	29	11	18	1e
	CTNNB1 del1-6 #5	GCAGCAACAGTCTTACCTGG	TGGATTTCCAGGTAAGACTGTTGC	24	14	10	1e
	CTNNB1 del1-6 #6	GCAGCAACAGTCTTACCTGG	CAGAATGGATTTCCAGGTAAGACTGTTGC	29	14	15	1e
	CTNNB1_S1E2_del3-5	CAACAGTCTTACCTGGACTC	ACCAGAATGGATTCAGTCCAGGTAAGACTGT	31	15	16	S7a	peg20
	CTNNB1_S2E1_del4-12	CTGGCAGCAACAGTCTTACC	TGGTAGTGGCACCAGAATGGTAAGACTGTTGCTGCC	36	15	21	S7a;S12a	peg21
	CTNNB1_S2E2_del4-18	CTGGCAGCAACAGTCTTACC	TGGCACCAGAATGGATTCGGTAAGACTGTTGCT	33	12	21	S7a	peg22
	HEK3_XtoR	GGCCCAGACTGAGCACGTGA	TCCTCTGCCATCTCGTGCTCAGTCTG	26	13	13	2a,d,e	no #
	HEK3_XtoR epegRNA	GGCCCAGACTGAGCACGTGA	TCCTCTGCCATCTCGTGCTCAGTCTG	26	13	13	2d,e
	HEK3 XtoR 4bp mm epegRNA	GGCCCAGACTGAGCACGTGA	TCCTCTGCCGGATCGTGCTCAGTCTG	26	13	13	2e
	HEK3 XtoR 5bp mm epegRNA	GGCCCAGACTGAGCACGTGA	TCCTCTGCTGGATCGTGCTCAGTCTG	26	13	13	2e
	DeepPE-1-1	AAGATGCCATGGCTAGTCC	TCTTTCCGTGGACTAGCCATGGCATCT	27	15	12	S5	pegRNA 1
	DeepPE-1-2	AAGATGCCATGGCTAGTCC	TTATCTTTCCGTGGACTAGCCATGGC	26	11	15	S5	pegRNA 2
	DeepPE-1-3	AAGATGCCATGGCTAGTCC	TTATCTTTCCGTGGACTAGCCATG	24	9	15	S5	pegRNA 3
	DeepPE-2-1	GACCAAGCCAACGCTGCTG	TTGACGTCAGCAGCGTTGGCTTGGT	25	15	10	S5	pegRNA 1
	DeepPE-2-2	GACCAAGCCAACGCTGCTG	CTTTGACGTCAGCAGCGTT	19	7	12	S5	pegRNA 2
	DeepPE-2-3	GACCAAGCCAACGCTGCTG	CTTTGACGTCAGCAGCGTTGGCTTGGT	27	15	12	S5	pegRNA 3
	DeepPE-3-1	TGCGTACGGCATGACCTCG	TGGCCTCGGCGAGGTCATGCCGTACGC	27	15	12	S5	pegRNA 1
	DeepPE-3-2	TGCGTACGGCATGACCTCG	GGATGGCCTCGGCGAGGTCATGCCGTACGC	30	15	15	S5	pegRNA 2
	DeepPE-3-3	TGCGTACGGCATGACCTCG	GCCTCGGCGAGGTCATGCC	19	9	10	S5	pegRNA 3
	MUT700 CTtG 1	GGTGGTATCACCCCTCCACA	CTTGTCATGTGcGGAGGGGTGA	22	10	12	1e;2c,d;3a,b,e;S8c;S11
	MUT700 CTtG 2	GGTGGTATCACCCCTCCACA	CTTGTCATGTGcGGAGGGGTG	21	9	12	1e;2c
	MUT700 CACt 1	GAGGTGGTATCACCCCTCCA	TGTCATGTGcGGAGGGGTGATAC	23	11	12	1e
	MUT700 CACt 2	GAGGTGGTATCACCCCTCCA	CATGTGcGGAGGGGTGATAC	20	11	9	1e
	MUT700 ACAC 1	TGAGGTGGTATCACCCCTCC	TGTCATGTGcGGAGGGGTGATAC	23	10	13	1e
	MUT700 ACtT 1	AGGTGGTATCACCCCTCCAC	CTTGTCATGTGcGGAGGGGTGA	22	9	13	1e
	MUT700 CTtG 1 epegRNA	GGTGGTATCACCCCTCCACA	CTTGTCATGTGcGGAGGGGTGA	22	10	12	2d, S11
	HEK-4insert-1	GGCCCAGACTGAGCACGTGA	CATCAcaagCGTGCTCAGTCTG	22	13	9	1e, 2c
	HEK-4insert-2	GGCCCAGACTGAGCACGTGA	TCTGCCATCAcaagCGTGCTCAGTCTG	27	13	14	1e, 2c
	HEK-4insert-3	CTTGGGGCCCAGACTGAGCA	CCATCAcaagCGTGCTCAGTCTGGGCC	27	12	15	1e
	HEK-4insert-4	CTTGGGGCCCAGACTGAGCA	TCTGCCATCAcaagCGTGCTCAGTCTGGGCC	31	12	19	1e
	HEK-4insert-5	GGGCCCAGACTGAGCACGTG	CATCAcaagCGTGCTCAGTCTG	22	12	10	1e
	HEK-4insert-6	GGGCCCAGACTGAGCACGTG	TCTGCCATCAcaagCGTGCTCAGTCTG	27	12	15	1e
	HEK3_7n-PBS	GGCCCAGACTGAGCACGTGA	TCTGCCATCTCGTGCTC	17	7	10	S5
	HEK3_9n-PBS	GGCCCAGACTGAGCACGTGA	TCTGCCATCTCGTGCTCAG	19	9	10	S5
	HEK3_13n-PBS	GGCCCAGACTGAGCACGTGA	TCTGCCATCTCGTGCTCAGTCTG	23	13	10	S5
	FANCF-10n-RT	GGAATCCCTTCTGCAGCACC	CGATCgAGGTGCTGCAGAAGGGA	23	13	10	S5
	FANCF-13n-RT	GGAATCCCTTCTGCAGCACC	AGCGATCgAGGTGCTGCAGAAGGGA	25	12	13	S5
	FANCF-15n-RT	GGAATCCCTTCTGCAGCACC	AAAAGCGATCgAGGTGCTGCAGAAGGGA	28	13	15	S5
	FANCF-20n-RT	GGAATCCCTTCTGCAGCACC	CTCGGAAAAGCGATCgAGGTGCTGCAGAAGGGA	33	13	20	S5
	HEK4-7-10	GGCACTGCGGCTGGAGGTGG	TTAcCgCCCACCTCCAG	17	7	10	S5
	HEK4-9-10	GGCACTGCGGCTGGAGGTGG	TTAcCgCCCACCTCCAGCC	19	9	10	S5
	HEK4-11-10	GGCACTGCGGCTGGAGGTGG	TTAcCgCCCACCTCCAGCCGC	21	11	10	S5
	HEK4-13-10	GGCACTGCGGCTGGAGGTGG	TTAcCgCCCACCTCCAGCCGCAG	23	13	10	S5

## Sheet: nickRNAs
	Supplementary Data file 2C. Sequences of nicking sgRNAs used in prime editing (PE3 and PE3b), or sgRNAs used for base editing (ABE).
	nicking sgRNA (PE3)	spacer sequence	Figure
	HEK3-PE3	GTCAACCAGTATCCCGGTGC	3a; 4e
	CTNNB1-PE3	CCACTCATACAGGACTTGGG	3a,b; 4a,b,e; S10a
	CFTR_508_nPE3_NGG1	GAGGGTAAAATTAAGCACAG	1f; 3e
	ATP8B1-600-PE3	TCAGTGAACTGGGCACTGAA	1f
	MUT-R369H-PE3	TCGTACTGCAATAGAAGCAA	1f;S7d
	IARS1_1174-PE3-2	CCCACAGCAGGCAGACTGTG	1f;3a,b;4a,b,e;S7b,c;S10a
	ABCB4-1012-PE3	GTATTTGGTGCAGTGGCTCT	1f;3e
	POLG-ABE-sgRNA	ATCTGACCAATGATGCCTGC	2f
	MUT700 PE3b	TATTCTTGTCATGTGcGGAG	2c;S11
	HEK4-ins PE3b	TTCCTCTGCCATCAcaagCG	2c; 3a
	CTNNB1-PE3b	TGGCACCAGAATGGATTTCC	3a,b

## Sheet: PCR+Seq primers
	Supplementary Data file 2D. Sequences of PCR and sequencing primers used for amplification and sequencing of target regions. All sequences are shown in 5’ to 3’ orientation.
	PCR and Seq primers	primer sequence
	CFTR_Exon11(508)-PCR-Fw	CAAGTGAATCCTGAGCGTGA
	CFTR_Exon11(508)-PCR-Rv	TCTTCTAGTTGGCATGCTTTGA
	CFTR_Exon11(508)-Seq-Fw	TGAATCCTGAGCGTGATTTG
	CFTR_Exon12(542)-PCR-Fw	TGGAGATGCAATGTTCAAAA
	CFTR_Exon12(542)-PCR-Rv	CCAAGATACGGGCACAGATT
	CFTR_Exon12(542)-Seq-Fw	GCCTTTCAAATTCAGATTGAGC
	ATP8B1_Exon16(600)-PCR-Fw	GTTTTCCTGGGGATGTTTTGG
	ATP8B1_Exon16(600)-PCR-Rv	cacgcccagccAACAATACC
	ATP8B1_Exon16(600)-Seq-Fw	GCAGAGGCCTCAACAATGAGC
	IARS1_Exon32(1174)-PCR-Fw	GCTGGTTTTATAGAAAAGGCAATG
	IARS1_Exon32(1174)-PCR-Rv	CCAGATGGATGAGGGTCTCT
	IARS1_Exon32(1174)-Seq-Fw	GTGGAAAGCATTATCGTAAAAAGA
	CTNNB1_Exon3-PCR-Fw	AGCAGGAATCTAGTCTGGATGA
	CTNNB1_Exon3-PCR-Rv	ACTCACTATCCACAGTTCAGCA
	CTNNB1_Exon3-Seq-Fw	GGATGCAGTACCATTCTTCCAC
	HEK3_PCR-Fw	ATGTGGGCTGCCTAGAAAGG
	HEK3_PCR-Rv	GGTGCTGAAAGCCACTGGGC
	HEK3_Seq-Fw	ATGTGGGCTGCCTAGAAAGG
	ABCB4_Exon24(1012)-PCR-Fw	GGATCTTGCCCCTCTCCTAG
	ABCB4_Exon24(1012)-PCR-Rv	TGTCAGTCAAGTTGCCCAAATAT
	ABCB4_Exon24(1012)-Seq-Fw	TGTATGTCGGGGAGAAAGGG
	MUT-exon6(369)-PCR-Fw	GGCACTAAACACTGAACTCTGA
	MUT-exon6(369)-PCR-Rv	TGAAAACAAAGTTGCAAAGTGGA
	MUT-exon6(369)-Seq-Fw	TGCTGTTTAATCATGTTGCTGT
	GFP-BFP-PCR-Fw	CACCATGGTGAGCAAGGGCGAG
	GFP-BFP-PCR-Rv	GATGCGGTTCACCAGGGTGTCG
	GFP-BFP-Seq-Fw	AACGGCCACAAGTTCAGCGTGT
	POLG_A467T-PCR-Fw	GGAGATGGGTGTCTCCTACCTG
	POLG_A467T-PCR-Rv	CCAGGGGTCTTCTTTGTACCTCTC
	POLG_A467T-Seq-Fw	GGAGATGGGTGTCTCCTACCTG
	FANCF-PCR-Fw	CATTGCAGAGAGGCGTATCA
	FANCF-PCR-Rv	GGGGTCCCAGGTGCTGAC
	HEK4-PCR-Fw	GAACCCAGGTAGCCAGAGAC
	HEK4-PCR-Rv	TCCTTTCAACCCGAACGGAG
	MUT700-HTS-Fw	ACACTCTTTCCCTACACGACGCTCTTCCGATCTNNNNCCTCGTGAAGTGGCCCAG
	MUT700-HTS-Rv	TGGAGTTCAGACGTGTGCTCTTCCGATCTACTCAAGATTCCCATCACAGTAC
	HEK3-HTS-Fw	ACACTCTTTCCCTACACGACGCTCTTCCGATCTNNNNATGTGGGCTGCCTAGAAAGG
	HEK3-HTS-Rv	TGGAGTTCAGACGTGTGCTCTTCCGATCTCCCAGCCAAACTTGTCAACC
	CTNNB1-HTS-Fw	ACACTCTTTCCCTACACGACGCTCTTCCGATCTNNNNCAATCTACTAATGCTAATACTGTTTCG
	CTNNB1-HTS-Rv	TGGAGTTCAGACGTGTGCTCTTCCGATCTAAGGACTGAGAAAATCCCTGTTC
	IARS-1174-HTS-Fw	ACACTCTTTCCCTACACGACGCTCTTCCGATCTNNNNCAAAACCAAACTGACTTACTGAGTCTTAGTGGA
	IARS-1174-HTS-Rv	TGGAGTTCAGACGTGTGCTCTTCCGATCTCTCCCCAAAGTTGCGTGAGAGC
	MUT-CTtG-off-tar-1-Fw	ACACTCTTTCCCTACACGACGCTCTTCCGATCTNNNNGAGTGTGCAGAACTTTGCAGCTCA
	MUT-CTtG-off-tar-1-Rv	TGGAGTTCAGACGTGTGCTCTTCCGATCTAGGCTCCTACTAGAGGTGCATTTC
	MUT-CTtG-off-tar-2-Fw	ACACTCTTTCCCTACACGACGCTCTTCCGATCTNNNNGAGAAAGCAGGAAGTAGAGAAGCC
	MUT-CTtG-off-tar-2-Rv	TGGAGTTCAGACGTGTGCTCTTCCGATCTATGCACAGAACAAAAGTGCCCCAG
	MUT-CTtG-off-tar-3-Fw	ACACTCTTTCCCTACACGACGCTCTTCCGATCTNNNNGTGGATGACGTGAGGAGGTG
	MUT-CTtG-off-tar-3-Rv	TGGAGTTCAGACGTGTGCTCTTCCGATCTAGTGTCCTGTTCCCCCACCA
	CTNNB1-S1-off-tar-Fw	ACACTCTTTCCCTACACGACGCTCTTCCGATCTNNNNTCTCGTTGGGGAGCATGCCT
	CTNNB1-S1-off-tar-Rv	TGGAGTTCAGACGTGTGCTCTTCCGATCTGTTCAGCTGAGGCAGCATCTTC
