# Supplementary material for: Mutation-specific reporter for optimization and enrichment of prime editing
Source: Nat Commun. 2022 Mar 1;13:1028. doi: 10.1038/s41467-022-28656-3 (PMC8888566; doi:10.1038/s41467-022-28656-3)
Supplement: Supplementary file 7 — Source Data [file 41467_2022_28656_MOESM7_ESM.xlsx]

## Sheet: Fig. 1
1c: Relative Cherry / GFP
	Rep 1	Rep 2	Rep 3
NGG-PE2	0.327667	0.347667	0.327667
NG-PE2	0.187667	0.197667	0.197667
SpG-PE2	0.217667	0.247667	0.227667
SpRY-PE2	0.147667	0.147667	0.137667
1d: correlation of ranking of prime editing conditions on fluoPEER signal (x) and %BFP cells as proxy for genomic editing (y)
	Rank fluoPEER	Rank %BFP (genomic editing)
Condition 1	3	8
Condition 2	24	22
Condition 3	22	19
Condition 4	19	17
Condition 5	16	16
Condition 6	18	20
Condition 7	20	21
Condition 8	17	18
Condition 9	2	2
Condition 10	4	1
Condition 11	12	12
Condition 12	6	6
Condition 13	7	5
Condition 14	13	13
Condition 15	8	7
Condition 16	11	4
Condition 17	1	3
Condition 18	5	9
Condition 19	15	15
Condition 20	10	10
Condition 21	21	23
Condition 22	14	14
Condition 23	9	11
Condition 24	23	24
1e: correlation of prime editing conditions based on fluoPEER signal (x) and genomic editing as quantified by NGS (y)
MUT +1 A>G substitution						HEK3 4bp insertion						CTNNB1 6bp deletion
	Replicates		Average				Replicates		Average				Replicates		Average
	Cherry/GFP	Genomic editing%	Cherry/GFP	Genomic editing%			Cherry/GFP	Genomic editing%	Cherry/GFP	Genomic editing%			Cherry/GFP	Genomic editing%	Cherry/GFP	Genomic editing%
Condition 1	0.12	4.80944	0.13	4.53075		Condition 1	0.14	11.7371	0.15	9.3714		Condition 1	0.10412	7.1	0.0914533	8.03333
	0.14	4.90351					0.17	8.94855					0.10412	6.6
	0.13	3.87931					0.14	7.42857					0.06612	10.4
Condition 2	0.18	7.13613	0.163333	6.28921		Condition 2	0.77	35.546	0.586667	24.6103		Condition 2	0.00163	1.5	0.00185333	1.75
	0.17	4.82044					0.56	8.77193					0.00304	2
	0.14	6.91107					0.43	29.5129					0.00089	1.75
Condition 3	0.062	2.92772	0.0646667	2.91744		Condition 3	0.018	2.31579	0.022	2.75239		Condition 3	0.0014	0.4	0.000923333	1.96667
	0.053	1.70349					0.034	3.05677					0.00106	1.9
	0.079	4.12111					0.014	2.88462					0.00031	3.6
Condition 4	0.00509	1.37378	0.00569	1.39846		Condition 4	0.041	10.7216	0.0846667	10.0503		Condition 4	-0.00057	0.8	-0.000256667	0.5
	0.00648	2.04082					0.15	9.0036					0.00066	0.5
	0.0055	0.780781					0.063	10.4255					-0.00086	0.2
Condition 5	0.015	0.351262	0.00977333	0.200613		Condition 5	0.024	3.00958	0.0256667	2.15531		Condition 5	3e-05	0.9	0.000863333	0.366667
	0.00593	0.0985707					0.02	2.29358					0.00058	0
	0.00839	0.152005					0.033	1.16279					0.00198	0.2
Condition 6	0.013	0.150404	0.0143333	0.338972		Condition 6	0.042	0.455581	0.0393333	0.43483		Condition 6	0.00019	0.1	-0.000193333	0.266667
	0.017	0.174749					0.028	0.583658					-0.00069	0.4
	0.013	0.691763					0.048	0.265252					-8e-05	0.3
Condition 7	0.22	15.3012	0.24	13.9765		Condition 7	0.13	6.62461	0.143333	10.2653
	0.25	12.4548					0.17	13.5945
	0.25	14.1736					0.13	10.5769
Condition 8	0.27	17.4184	0.253333	15.6408		Condition 8	0.043	1.22249	0.0736667	1.39178
	0.23	13.4527					0.085	1.94018
	0.26	16.0512					0.093	1.01266
Condition 9	0.24	17.0765	0.243333	15.4263		Condition 9	0.44	15.8333	0.38	15.5971
	0.29	15.8565					0.35	13.4384
	0.2	13.3458					0.35	17.5197

## Sheet: Fig. 2
2a: Relative Cherry/GFP signal in 16 PAM-fluoPEER plasmids, combined with 4 different prime editor variants
	PE2 variant	PAM	TAAC	TAAG	TACC	TACG	TAGC	TAGG	TATC	TATG	TGAC	TGAG	TGCC	TGCG	TGGC	TGGG	TGTC	TGTG
	NGG-PE2	Rep 1	2.60582	2.25291	2.91182	5.05273	6.88673	4.08855	5.55509	3.776	8.56273	8.69982	13.7078	13.0873	113.494	86.4342	5.55436	17.1029
		Rep 2	2.33873	2.32327	2.80873	4.88782	9.106	3.92218	7.90218	4.73055	6.552	9.44	12.4313	12.4024	107.634	87.3898	5.41582	15.7893
	NG-PE2	Rep 1	2.06	4.448	2.53018	5.51309	3.25873	12.5542	7.09909	11.7909	7.52527	57.042	11.1515	65.9093	27.684	74.6727	22.0827	101.238
		Rep 2	2.25855	4.67364	3.11764	7.21982	3.85436	12.2411	6.582	9.66891	6.95782	56.7875	11.2365	63.1769	30.8685	75.2787	20.2425	100.263
	SpG-PE2	Rep 1	3.33455	4.39691	5.07182	9.75691	4.61891	5.26964	6.588	5.22873	31.9511	82.3065	56.1082	82.2936	39.9782	74.8933	22.6289	102.407
		Rep 2	4.62364	5.07745	5.04709	8.53764	3.51127	3.734	5.59236	5.06018	34.2695	81.9584	55.9036	81.5209	36.9233	85.8984	23.5224	86.5958
	SpRY-PE2	Rep 1	54.274	86.0513	47.1695	76.8831	28.034	64.1387	27.1418	49.4438	39.7351	99.0949	50.9305	76.7793	30.6389	70.3607	28.9638	83.3287
		Rep 2	48.9229	82.464	44.9209	59.6447	23.5873	65.9096	29.1533	66.8949	38.5316	98.6644	49.4785	76.658	29.3347	72.2802	29.7264	94.8929
2b: fold changes of PE2 versus PE2* activity on the fluoPEER and genomic editing (GFP-->BFP editing)
																				Values for Fig. 2b left panel				Values for Fig. 2b left panel
Sup Fig. 8a left panel: Cherry/GFP ratios for 'GFP to BFP' fluoPEER																				PE2*/PE2				PE2*/PE2
	NG-PE2			NG-PE2*			SpG-PE2			SpG-PE2*			SpRY-PE2			SpRY-PE2*				NG-	SpG-	SpRY-		NG-	SpG-	SpRY-
peg1	0.247667	0.247667	0.267667	0.187667	0.197667	0.197667	0.207667	0.197667	0.197667	0.217667	0.247667	0.227667	0.0976667	0.117667	0.107667	0.147667	0.147667	0.137667		0.764089	1.14925	1.34056		0.764089	1.14925	1.34056
peg2	0.00864	0.0106	0.00964	0.0126	0.0106	0.0126	0.00264	0.00464	0.00337	0.00464	0.00464	0.00564	0.00564	0.00364	0.00464	0.00964	0.00864	0.00964		1.23961	1.40094	2.00575		1.23961	1.40094	2.00575
peg3	0.014	0.019	0.02	0.016	0.011	0.014	0.006	0.006	0.009	0.006	0.0106	0.0126	0.234	0.244	0.244	0.244	0.274	0.254		0.773585	1.39048	1.06925		0.773585	1.39048	1.06925
																								1.40602	1.13514	1.02041
Sup Fig. 8a right panel: Cherry/GFP ratios for 5 additional pegRNAs on 3 fluoPEERs																				PE2*/PE2				1.55789	1.27059	1.16327
	NG-PE2		NG-PE2*		SpG-PE2		SpG-PE2*		SpRY-PE2		SpRY-PE2*									NG-	SpG-	SpRY-			0.884211	1.00518
CFTR-peg2									0.1	0.096	0.1	0.1										1.02041
CFTR-peg3					0.18	0.19	0.21	0.21													1.13514
CFTR-peg5	0.062	0.071	0.095	0.092	0.091	0.079	0.096	0.12												1.40602	1.27059
HEK3	0.046	0.049	0.088	0.06	0.041	0.054	0.045	0.039	0.048	0.05	0.054	0.06								1.55789	0.884211	1.16327
ABCB4-peg8									0.094	0.099	0.11	0.084										1.00518
Sup Fig. 8b: BFP% in GFP to BFP genomic prime edit																				Values for Fig. 2b right panel
																				PE2*/PE2
	NG-PE2		NG-PE2*		SpG-PE2		SpG-PE2*		SpRY-PE2		SpRY-PE2*									NG-	SpG-	SpRY-
peg1	5.87	5.29	7.42	4.38	4.82	5.29	8.42	4.45	4.47	3.69	5.42	5.67								1.05735	1.273	1.35907
peg2	1.46	1.7	1.75	1.63	0.34	0.42	0.4	0.48	0.15	0.19	0.15	0.17								1.06962	1.15789	0.941176
peg3	2.68	2.08	2.55	1.61	0.84	1.37	1.24	1.11	12.9	16.8	16.4	16.5								0.87395	1.06335	1.10774
Fig. 2c: Cherry/GFP ratios (left) and genomic editing (NGS, right) for PE2 and PE3b editing
HEK3 4bp insert fluoPEER Cherry/GFP ratio									HEK3 4bp insert genomic editing %
	SpG-PE2			SpG-PE3b			T.test			SpG-PE2			SpG-PE3b			T.test
peg1	0.042	0.028	0.048	0.062	0.085	0.093	0.0210151		peg1	0.455581	0.583658	0.265252	1.22249	1.94018	1.01266	0.0317728
peg2	0.13	0.17	0.13	0.44	0.35	0.35	0.00196294		peg2	6.62461	13.5945	10.5769	15.8333	13.4384	17.5197	0.0849026
MUT +1 A>G fluoPEER Cherry/GFP ratio									MUT +1 A>G genomic editing %
	SpRY-PE2			SpRY-PE3b			T.test			SpRY-PE2			SpRY-PE3b			T.test
peg1	0.12	0.14	0.13	0.27	0.23	0.26	0.000759419		peg1	4.80944	4.90351	3.87931	17.4184	13.4527	16.0512	0.000776634
peg2	0.18	0.17	0.14	0.24	0.29	0.2	0.0493149		peg2	7.13613	4.82044	6.91107	17.0765	15.8565	13.3458	0.00230384
Fig. 2d: Cherry/GFP ratios (left) and genomic editing (NGS, right) for pegRNA versus epegRNA editing
pegRNA vs epegRNA fluoPEER Cherry/GFP ratio									pegRNA vs epegRNA genomic editing %
	HEK3 +1 T>A			MUT +1 A>G						HEK3 +1 T>A			MUT +1 A>G
pegRNA	0.63	0.68	0.73	0.12	0.14	0.13			pegRNA	28	33	33	4.80944	4.90351	3.87931	0.00409
epegRNA	1.69	1.87	1.79	0.22	0.25	0.25			epegRNA	58	57	60	15.3012	12.4548	14.1736	0.000445691
T.test	4.98927e-05			0.000677968					T.test	0.000138204			0.000445691
Fig. 2e: Cherry/GFP ratios (left) and genomic editing (NGS, right) for pegRNAs with different number of mismatches in the RTT to create the HEK3 +1 T>A mutation
#Mismatches	FluoPEER Cherry/GFP ratio			Genomic Editing %
1	1.69	1.87	1.79	58	57	60
4	2.18	2.12	§	64	66	63
5	3.27	3.46	3.54	69	70	71
T.test	0.013997			0.00858092
T.test	0.0012329			0.00578456

## Sheet: Fig. 3
3a: intended genomic editing % (NGS) in populations of transfection-enriched and fluoPEER-enriched cells.
fluoPEER enrichment was performed with a fluoPEER plasmid containing a genomic insert that corresponded to the intended genomic edit.
	Tranfection-enriched			fluoPEER-enriched
	GFP+mCherry+/-			GFP+mCherry+			T.test
MUT-PE2	4.80944	4.90351	3.87931	11.7746	12.4223	11.1046	0.000134106
MUT-PE3b	17.4184	13.4527	16.0512	37.2488	33.3188	29.3622	0.00229937
HEK3-4ins-PE2 (NGG-PE2!)	35.546	29.5129		45.7672	42.0123		NA
HEK3-4ins-PE3b (SpG-PE2!)	15.8333	13.4384	17.5197	31.8043	32.5862	35.4515	0.00040196
HEK3-5del-PE2	30.572	37.0722		47.1535	51.1883		NA
HEK3-5del-PE3	62.938	50.5543		75.2874	74.2647		NA
CTNNB1-PE2	7.1	6.6	10.4	18.3	15.6	13.3	0.0147249
CTNNB1-PE3b	10.7	6.6	11.6	19.7	19.8	18.6	0.003574
CTNNB1-PE3	23.7	26.3	33.8	62.9	55.5	60	0.00105636
IARS-PE2	35.7	35.5	35.4	59	56.2	57	1.2775e-05
IARS-PE3	39.9	37.5	39.2	66.4		57	NA
3b: unwanted formation of indels % (NGS) in populations of transfection-enriched and fluoPEER-enriched cells.
fluoPEER enrichment was performed with a fluoPEER plasmid containing a genomic insert that corresponded to the intended genomic edit.
	GFP+mCherry+/-			GFP+mCherry+			T.test
MUT-PE2	0	0.178306	0.258303	0.133618	0.117199	0.111483	0.762716
MUT-PE3b	0	0	0	0.0915081	0.0825253	0	0.117175
CTNNB1-PE2	0.527704	1.12732	0.143678	0.789022	0	0.162866	0.492243
CTNNB1-PE3b	1.02389	0.487805	2.45455	0.263019	0.965938	0.365034	0.275545
CTNNB1-PE3	3.11485	1.82344	1.4901	4.8017	2.0044	3.20095	0.27749
IARS-PE2	0.227439	0.162362	0.188737	0.0481696	0.427746	0.111743	0.980823
IARS-PE3	2.4911	0.133378	1.28724	2.68817	2.12389	2.85112	0.155404
For HEK3 conditions, too few reads could be mapped to the amplicon to reliably calculate indel formation
3c: outgrowth and CTNNB1 (6bp deletion) genotype edited clonal organoids in populations of transfection-enriched and fluoPEER-enriched liver organoid cells
	Outgrowth of clones per 100 plated cells
Tranfection-enriched	3	2	1	2	3	3	2	2
fluoPEER-enriched	4	5
	biallelic edit	monoallelic edit	edit+indel
Tranfection-enriched	0	7	0
fluoPEER-enriched	4	4	1
3d: intended genomic editing % (Sanger sequencing) in populations of transfection-enriched and fluoPEER-(co)-enriched cells.
For 'target-related fluoPEER' conditions, enrichment was performed with a fluoPEER plasmid containing a genomic insert that corresponded to the intended genomic edit.
For 'target-unrelated fluoPEER' conditions, enrichment was performed with a fluoPEER plasmid containing GFP>BFP insert that did not corresponded to the intended genomic edit.
		GFP+mCherry-			GFP+mCherry+			T.test
Target-related fluoPEER	MUT +1 A>G	28	35	39	66	63	64	0.000808737
Target-unrelated fluoPEER	MUT +1 A>G	27	25	25	56	57	55	4.26323e-06
Target-unrelated fluoPEER	HEK3 5-bp del	24.3902	26.087	26.367	47.2681	47.3548	47.9948	4.85912e-06
Target-unrelated fluoPEER	CTNNB1 6-bp del	0.923788	1.66852	1.3245	7.14286	7.11825	8.52071	0.000250432
Target-unrelated fluoPEER	IARS1 2bp sub	23	25	22.5	46.5	41	45.5	0.000358691
Note that Sanger sequencing could faithfully quantify low editing (<15%) for the CTNNB1 6bp deletion mutation using Tide (NKI). This is not possible for substitution mutations.
3e: intended genomic editing % (Sanger sequencing) in populations of fluoPEER-unedited and fluoPEER-edited patient-derived organoid cells
	fluoPEER-unedited			fluoPEER-edited
	GFP+Cherry-			GFP+Cherry+
CFTR 3-bp ins	19	22		83	84
ABCB4 +4 A>C	28	23	30	63	61	72

## Sheet: Fig. 4
4a-c: see Supplementary table 2
4d: relative expression of DNA-repair-associated genes that are differentially expressed in fluoPEER-edited vs. -unedited cells (left) and expression of those genes in cell-cycle stalled cells of Liu et al. 2017 (https://doi.org/10.1073/pnas.1617636114)
	Log2 RPKM									Row-normalized expression									Reads									Row-normalized expression
	fluoPEER-unedited				fluoPEER-edited					fluoPEER-unedited				fluoPEER-edited							Hormone Starvation		Double Thymidine		Thymidine > Nocodazole			Hormone Starvation		Double Thymidine		Thymidine > Nocodazole
	CTNNB1		IARS1		CTNNB1		IARS1			CTNNB1		IARS1		CTNNB1		IARS1					G0-G1		G1-S		G2-M			G0-G1		G1-S		G2-M
SYMBOL	rep 1	rep 2	rep 1	rep 2	rep 1	rep 2	rep 1	rep 2		rep 1	rep 2	rep 1	rep 2	rep 1	rep 2	rep 1	rep 2		refseq	Symbol	rep 1	rep 2	rep 1	rep 2	rep 1	rep 2		rep 1	rep 2	rep 1	rep 2	rep 1	rep 2
DDB2	6.15702	6.13278	6.10473	6.09773	6.51001	6.67906	6.46974	6.68562		-0.197562	-0.221805	-0.249859	-0.256852	0.155421	0.324478	0.11515	0.33103		NM_000107	DDB2	2708	2983	3652	3908	1390	1676		-0.00611369	0.133423	0.425345	0.523089	-0.968257	-0.698319
FANCG	6.75857	6.64684	6.45388	6.46373	7.31059	7.23391	6.87544	6.83347		-0.0634825	-0.17522	-0.368173	-0.358322	0.488535	0.41186	0.0533884	0.011415		NM_004629	FANCG	200	215	293	361	290	317		-0.481988	-0.377651	0.0689129	0.370011	0.0540652	0.182495
EXO1	7.15719	7.19079	7.14416	7.07602	7.96684	7.72464	7.43597	7.50854		-0.243333	-0.209726	-0.256359	-0.324503	0.566326	0.324124	0.0354478	0.108023		NM_003686	EXO1	643	604	1175	1137	644	696		-0.344634	-0.434904	0.525136	0.477707	-0.342392	-0.230366
XRCC3	6.3419	6.20901	6.07899	6.22693	6.73063	6.69818	6.50484	6.67348		-0.0910913	-0.223985	-0.354003	-0.206062	0.297632	0.26518	0.0718498	0.24048		NM_005432	XRCC3	703	712	541	578	381	381		0.355843	0.374195	-0.0220532	0.0733877	-0.527891	-0.527891
RMI1	6.74556	6.56824	6.60441	6.54223	7.22332	7.06696	6.96773	6.94997		-0.0879933	-0.26531	-0.229144	-0.291327	0.389765	0.233406	0.13418	0.116421		NM_024945	RMI1	671	541	858	734	602	576		0.015854	-0.29483	0.370519	0.145321	-0.140695	-0.20439
BRCA2	5.5851	5.80827	5.77084	5.74559	6.0444	6.13597	5.9629	6.16179		-0.31676	-0.093587	-0.131014	-0.156268	0.142539	0.234114	0.0610409	0.259936		NM_000059	BRCA2	1953	1818	3814	3758	1633	1629		-0.317736	-0.421076	0.647877	0.626537	-0.575903	-0.579441
ASCC3	6.59564	6.80152	6.62567	6.7996	7.41175	7.17673	6.86065	7.03644		-0.317859	-0.11198	-0.287834	-0.113897	0.498245	0.263234	-0.0528519	0.122944		NM_022091	ASCC3	957	1009	1398	1329	880	839		-0.159221	-0.0828858	0.387552	0.314529	-0.280236	-0.349069
RFC2	7.21261	7.25161	7.31131	7.03234	7.67656	7.64949	7.38849	7.60218		-0.177966	-0.138961	-0.0792677	-0.35823	0.285989	0.258912	-0.00208638	0.21161		NM_002914	RFC2	778	827	1032	1204	765	839		-0.222127	-0.13401	0.185473	0.407866	-0.246438	-0.113227
MUS81	6.80394	6.68515	6.65728	6.64263	7.18369	6.96185	6.94295	7.08622		-0.0665277	-0.185311	-0.213181	-0.227829	0.313226	0.0913848	0.072487	0.215752		NM_025128	MUS81	363	378	884	919	956	1106		-1.08051	-1.02209	0.203566	0.259585	0.316531	0.526799
RIF1	7.64976	7.71616	7.79178	7.8214	8.29122	8.13432	8.01624	8.14098		-0.295468	-0.229069	-0.153455	-0.123834	0.345984	0.189087	0.0710031	0.195752		NM_001177664	RIF1	3043	2996	3372	3583	3283	3096		-0.0855186	-0.107975	0.0625916	0.150155	0.0240018	-0.0606075
FANCE	8.44634	8.11435	8.35896	8.19271	8.81241	8.83695	8.54102	8.56377		-0.0369763	-0.368959	-0.124358	-0.290606	0.329093	0.353638	0.0577073	0.0804606		NM_021922	FANCE	65	88	64	103	95	92		-0.378512	0.0585522	-0.400879	0.285621	0.168976	0.122683
POLM	7.37148	7.32513	6.99406	7.40495	7.7797	7.68164	7.49289	7.64486		-0.0903583	-0.136711	-0.467777	-0.0568856	0.317859	0.219802	0.0310501	0.183021		NM_013284	POLM	424	457	352	409	426	518		-0.0236236	0.0845063	-0.292112	-0.075587	-0.0168344	0.265264
RAD51C	8.84076	8.41856	8.45981	8.42693	8.92594	8.86789	8.99344	9.01215		0.0975741	-0.324624	-0.283377	-0.316258	0.18276	0.124702	0.250259	0.268964		NM_002876	RAD51C	243	236	401	296	186	98		-0.00197765	-0.0441471	0.720668	0.282663	-0.387631	-1.31208
RAD23A	8.66636	8.50272	8.40601	8.48356	9.08898	8.92922	8.83135	8.79058		-0.0459912	-0.209624	-0.306334	-0.228791	0.376628	0.216873	0.119007	0.0782326		NM_001270363	RAD23A	1014	1002	554	615	793	887		0.32258	0.305405	-0.549519	-0.398819	-0.0320845	0.129529
BRCA1	8.6211	8.54733	8.43582	8.53262	8.86023	8.94833	8.776	8.76148		-0.0642653	-0.138031	-0.249544	-0.152744	0.174869	0.262964	0.0906383	0.0761131		NM_007300	BRCA1	1339	1094	2306	2505	1266	1288		-0.286369	-0.577912	0.497868	0.617286	-0.367247	-0.342392
ACTB	10.4121	10.1198	10.3705	10.3581	9.81629	9.77317	9.79968	9.78718		0.357459	0.0651997	0.31594	0.3035	-0.238312	-0.281434	-0.254929	-0.267424		NM_001101	ACTB	3255	3588	4737	4865	7362	7967		-0.702155	-0.561632	-0.160839	-0.122373	0.475285	0.589224
4e: Relative gene editing (fold change compared to control) after 48 hours, in cells that were stalled in G1/S (Thymidine) or G2/M (Nocodazole) prior to introduction of prime editing machinery.
	HEK293T cells (average of 2-3 repeated experiments)
	Control			Thymidine			Nocodazole
HEK3 5-bp del	1	1	1	1.24972	1.2067	1.47056	1.01805	1.01395	1.11047
CTNNB1 6-bp del	1	1	1	1.53684	1.29331	1.3625	0.800548	1.0834
IARS1 2bp sub	1	1	1	1.05405	1.05479	1.28767	0.808219	0.671233
	Caco-2 cells (average of 3 biological replicates in one representative experiment)
	Control			Thymidine			Nocodazole
HEK3 5-bp del	1.1811	1.32283	0.496063	1.11024	1.58268	1.1811	0.80315	0.92126	0.448819
CTNNB1 6-bp del	1.54098	0.868852	0.590164	2.22951	2.60656	2.34426	0.688525	0.918033	1.03279

## Sheet: Fig. S3
S3: correlation between PE-type 1bp deletion and 1bp insertion (at most 4 types: A, G, C, or T) mutations in Kim et al., 2021 (https://doi.org/10.1038/s41587-020-0677-y)
x-axis					y-axis
1bp del	1bp ins-1	1bp ins-2	1bp ins-3	1bp ins-4	1bp ins mean
15.8276	14.7645	16.0076	16.8629	20.7987	17.1084
3.62078	0.600643	0.783362	2.12526	2.1545	1.41594
17.7407	1.99335	12.0837	14.0687		9.3819
14.1749	13.6193	14.2773	20.8324	22.9087	17.9094
8.25528	6.17682	6.25961	6.98462		6.47368
13.0914	8.36718	9.88352	11.0661		9.77228
19.1773	15.944	16.7655	20.477	24.4567	19.4108
25.141	7.1287	18.5418	19.8183	23.2784	17.1918
26.5492	16.7791	19.9976	21.4167	26.6732	21.2167
10.7166	3.171	4.24237	8.61313	15.029	7.76386
18.5768	10.974	19.2232	19.3709	21.5618	17.7825
1.94789	3.55613	4.34072	7.50617	9.15436	6.13934
11.2735	20.4876	21.1542	29.6368	32.1313	25.8525
14.7259	16.9358	17.6078	22.211	23.1914	19.9865
12.6853	10.8671	16.9168	17.6296	17.828	15.8104
8.74094	9.28886	10.9657	11.1051		10.4532
19.5825	14.5385	21.1261	21.3248	21.7585	19.687
4.90332	0	0.145773	2.08637	2.19152	1.10592
14.4898	23.2361	23.2663	28.2177	29.3035	26.0059
27.9652	22.8172	23.3553	24.3255	24.4575	23.7389
12.2082	2.2526	7.91547	9.54969	9.84264	7.3901
15.6308	7.28309	11.027	19.9421		12.7507
-0.0384353	0.524802	0.866121	0.944471	1.37059	0.926496
7.69815	2.96113	5.32623	5.45328		4.58022
16.2273	20.0017	22.2247	25.2936	25.7194	23.3098
22.5269	5.9263	9.89998	10.614	12.5328	9.74328
23.8652	10.3406	13.4737	14.3775	14.869	13.2652
20.4863	17.6366	18.7095	21.1329	22.9987	20.1194
13.2698	9.13374	11.5667			10.3502
6.17468	7.7231	10.55	13.0408	17.9693	12.3208
2.7645	6.93262	7.67256	10.7061	11.1319	9.11079
2.84621	5.87161	7.16333	9.11006	10.8847	8.25741
5.90067	9.51632	11.7307	12.7903	17.0336	12.7677
7.23454	2.34168	3.60589	5.0903	5.60357	4.16036
15.0521	5.11931	9.95606	11.7003	12.2861	9.76543
12.824	12.7695	13.4296	13.4357	14.7655	13.6001
15.4605	9.43601	13.8946	14.8138		12.7148
9.05942	1.03168	4.72181	5.25867	10.286	5.32454
4.85409	1.19667	2.90209	4.30213	6.91748	3.82959
3.50431	8.17728	8.39826	11.2414	14.5058	10.5807
9.74386	9.16307	12.8904	14.3138	20.0117	14.0947
15.5677	10.0599	14.3658	16.2613	18.8745	14.8904
13.507	10.0859	17.7379	20.8303	24.462	18.279
0	0	0	0.457978	0.523013	0.245248
24.554	22.7514	29.0493	29.3315	30.5001	27.9081
21.2974	18.5152	19.2963	20.1828	23.2306	20.3063
9.87976	8.40327	9.34626	13.153	5.16932	9.01796
8.23734	10.6989	12.4066	13.2329	9.13517	11.3684
18.6851	21.8883	22.979	23.9296	19.8816	22.1696
23.5166	23.6153	23.6887	24.0332	18.6698	22.5018
18.6973	16.6052	21.7154	23.0594	23.8264	21.3016
20.2995	15.5273	16.4805	21.6154	23.1957	19.2047
12.1433	6.84735	9.59518	9.88289	11.3078	9.40831
11.5955	16.4135	24.1251			20.2693
10.6327	11.2534	14.4008	15.4036	19.7619	15.2049
13.7084	5.7424	7.87986	13.9223		9.18152
16.6897	7.24371	9.72989	14.2499	16.325	11.8871
20.9317	15.5918	16.8479	19.4196	29.6051	20.3661
4.59329	2.61741	8.31069			5.46405
14.2682	10.6977	12.4175	16.3381	17.7075	14.2902
13.1376	4.64823	4.94979	12.1068		7.23494
17.7396	19.95	23.3868			21.6684
20.532	16.7911	21.2742	22.0134	24.2367	21.0789
6.85597	3.75294	12.1047	13.9753		9.94434
4.07322	4.42161	5.1613	5.27285		4.95192
22.4651	18.0322	18.1314	21.1705	27.0172	21.0878
17.8621	4.23458	5.72247	6.38441	12.0133	7.08869
16.9696	8.94208	9.33044	15.0239		11.0988
15.9192	17.137	17.6528	24.3653		19.7184
15.8103	15.5548	15.7241	20.1588	21.0098	18.1119
17.447	12.8257	15.2263	19.8922		15.9814
17.9269	5.24038	22.6367	22.9951	24.2725	18.7862
4.9996	3.01747	7.12181			5.06964
6.85209	7.53051	13.4572	16.5892	17.2748	13.7129
3.96033	4.50335	5.31994	5.98089	9.40686	6.30276
14.2582	15.4407	16.0756	19.0928	22.6627	18.3179
17.4487	18.7138	19.3502	20.0977	21.4808	19.9106
15.3939	6.62414	6.84943	11.2153	13.4339	9.53069
12.0071	20.6497	20.7452	22.7206	25.328	22.3609
0.68437	0.813755	2.44934	3.45489	4.55061	2.81715
14.4594	9.97194	15.9712			12.9716
11.3738	4.96719	11.431	13.6612	13.6739	10.9333
5.01951	6.43859	10.5735	10.7998		9.27061
18.1707	15.4276	16.682	19.4105	19.5793	17.7748
2.20824	1.2916	4.08841	5.30216	8.18517	4.71683
21.5234	16.8885	25.4777	26.8345	36.2191	26.3549
21.1165	12.3591	15.2826	16.2847	25.9296	17.464
18.7046	13.3095	14.3822	17.6698	18.8363	16.0494
11.1753	3.7625	6.74047	7.01254	7.06504	6.14514
14.4912	16.0384	17.9657	25.3332		19.7791
29.0478	23.572	23.7295	24.5955	26.0903	24.4968
24.0832	14.0627	21.685	23.0704	30.1977	22.2539
2.33792	0	0.65579	1.36488	2.89069	1.22784
8.4328	13.3964	14.4862	16.0947	17.9251	15.4756
16.9284	12.3391	13.031	21.4108		15.5936
4.93593	2.2309	2.83084	5.36779	9.16436	4.89847
15.2728	22.0316	24.9679	29.2034		25.401
5.14116	11.9188	14.8645	16.2335	17.027	15.0109
12.5421	8.86031	12.0266	18.2991	19.7256	14.7279
14.4391	15.2733	19.7686			17.5209
1.38425	1.49544	2.4716	6.43328	7.18901	4.39733
0.387661	0	0.093985	0.125104		0.0730297
20.3359	14.3255	15.3173	15.5	17.5515	15.6735
1.00955	0.131123	2.59274	2.88259	4.24944	2.46397
8.00985	13.8971	18.2899			16.0935
9.54259	2.11672	3.13165	10.2303	14.5902	7.51723
5.18316	3.99141	4.81354	5.46537	5.48089	4.9378
12.9035	9.95925	10.2151	16.885	22.4156	14.8688
10.5419	7.94579	15.3865	19.7741		14.3688
14.6908	8.45064	9.80115	13.5723		10.608
16.5756	19.5951	20.2311	20.8544	23.2063	20.9717
1.55913	2.4084	2.87581	3.29487	4.36776	3.23671
5.82946	0.845388	1.79329	2.71601	4.04956	2.35106
12.6326	15.4178	17.8098	19.3229	26.5308	19.7703
8.84566	11.646	12.6973	17.6043	19.8886	15.459
0	0	0	0	0.22779	0.0569476
11.8752	14.6353				14.6353
4.38262	0	0.187266	1.67741	2.01731	0.970497
2.63758	5.44601	9.83165			7.63883
4.13127	3.89672	8.83948	12.4933		8.40985
22.9796	19.1361	24.1683	25.9908	28.7825	24.5194
10.7166	17.2139	18.2884	24.8	25.5335	21.459
0	-0.257069	0	0	0.144509	-0.0281402
11.4398	13.0281	18.6261	19.1552		16.9365
19.3815	18.2338	19.2362	23.2912	23.6979	21.1148
1.76223	1.87066	2.1767	4.47102	7.0625	3.89522
8.54695	12.7658	15.5082	16.6242		14.966
1.11414	2.60476	6.10226	8.06428	8.24188	6.25329
3.34478	0.616302	0.76014	1.76833	1.83327	1.24451
10.3094	9.35525	13.9579	14.1653	15.7123	13.2977
0	0	0.829876	1.21496	0.462963	0.62695
1.21496	0.462963	1.43979	2.71161	2.99602	1.9026
15.662	18.6451	19.1372	19.8779		19.2201
0	-0.108578	0	0	0.491989	0.0958528
10.4982	12.8888	14.9337	15.1131		14.3119
2.32947	1.49024	5.55673	5.67701	8.24217	5.24154
7.59637	7.59743	8.53408	13.4157		9.84907
2.84104	4.76811	6.06297	6.43903		5.7567
16.0883	17.838	21.4587	22.4561	24.4486	21.5504
18.2347	14.7165	16.2244	21.3259	25.0506	19.3293
17.9718	15.9952	20.9305	27.2702	27.3225	22.8796
1.81054	0.360712	0.640999	0.835021	2.28744	1.03104
11.3939	19.9699	24.2703	25.406	26.906	24.1381
14.955	10.6276	14.3292	18.7172	19.1168	15.6977
9.57983	17.974	18.1722	20.6625	24.5048	20.3284
13.0487	18.7669	25.0758	28.2365		24.0264
14.1209	15.3719	19.0722	19.6911		18.0451
17.9947	14.4128	20.9991	21.5301	25.4953	20.6093
3.83283	3.37585	5.00808	5.55118	7.00662	5.23543
14.7537	15.0422	18.9694	26.048		20.0199
18.0514	13.752	14.712	15.3784	17.0972	15.2349
12.706	18.8832	20.0516	21.1165	23.2515	20.8257
21.8762	14.0628	15.6025	23.9054	29.9252	20.874
17.996	20.9832	23.0569	24.9594	25.0442	23.5109
18.9307	18.2693	18.3662	18.4586	18.9811	18.5188
7.84759	6.39971	11.5762	12.24	12.8381	10.7635
8.95017	11.1888	11.636	16.1		12.975
12.048	9.95509	10.5376	13.9493	18.1548	13.1492
13.9388	6.80089	15.9125	17.2265	22.4899	15.6074
18.8834	19.4191				19.4191
18.3036	8.69899	12.336	15.9962	24.6443	15.4189
8.0196	4.08367	4.18141	4.86298	6.0364	4.79111
3.4583	4.13584	4.5022	6.42745	7.84911	5.72865
0	0	0	0.152501	0.360144	0.128161
9.78049	12.84				12.84

## Sheet: Fig. S4
S4c: comparison of genomic editing on an lentivirally integrated GFP>BFP casette, editing on the fluoPEER, and genomic editing as estimated by Sanger sequencing.
	Genomic/fluoPEER? -->	Genomic editing (proxy)	fluoPEER editing	Genomic editing
	Method -->	% BFP+ cells	RFP/GFP ratio	Sanger sequencing
pegRNA	prime editor	Average of 2 replicates	Average of 3 replicates	Average of 2 replicates
Peg1	no editor	0.026	2.31296e-18	Not detectable
Peg1	NGG-PE2	8.335	0.334333	±8%
Peg1	NG-PE2	5.58	0.254333	Not detectable
Peg1	SpG-PE2	5.055	0.201	Not detectable
Peg1	SpRY-PE2	4.08	0.107667	Not detectable
Peg1	NG-PE2*	5.9	0.194333	Not detectable
Peg1	SpG-PE2*	6.435	0.231	Not detectable
Peg1	SpRY-PE2*	5.545	0.144333	Not detectable
Peg2	no editor	0.0435	-5.78241e-19	Not detectable
Peg2	NGG-PE2	0.0305	0.000296667	Not detectable
Peg2	NG-PE2	1.58	0.00964	Not detectable
Peg2	SpG-PE2	0.38	0.00222333	Not detectable
Peg2	SpRY-PE2	0.17	0.00464	Not detectable
Peg2	NG-PE2*	1.69	0.0119733	Not detectable
Peg2	SpG-PE2*	0.44	0.00497333	Not detectable
Peg2	SpRY-PE2*	0.16	0.00930667	Not detectable
Peg3	no editor	0.047	-4.62593e-18	Not detectable
Peg3	NGG-PE2	1.06	0.00133333	Not detectable
Peg3	NG-PE2	2.38	0.0176667	Not detectable
Peg3	SpG-PE2	1.105	0.007	Not detectable
Peg3	SpRY-PE2	14.85	0.240667	±8%
Peg3	NG-PE2*	2.08	0.0136667	Not detectable
Peg3	SpG-PE2*	1.175	0.00533333	Not detectable
Peg3	SpRY-PE2*	16.45	0.257333	±8%

## Sheet: Fig. S5
S5a: comparison of DeepPE prediction, fluoPEER prediction, and genomic editing as quantified by Anzalone et al. 2019 (https://doi.org/10.1038/s41586-019-1711-4)
HEK4
DeepPE			fluoPEER					Editing (Anzalone et al.)
PBS (nt)	Score		PBS (nt)	Rep 1	Rep 2	Rep 3		PBS (nt)	Average
7	27.216		7	0.009	0.01	0.013		7	4.77124
9	30.245		9	0.016	0.014	0.014		9	5
13	28.653		13	0.005	0.007	0.005		13	1.9281
15	26.548		15	0.006	0.005	0.01		15	2.02614
FANCF
DeepPE			fluoPEER					Editing (Anzalone et al.)
RTT (nt)	Score		RTT (nt)	Rep 1	Rep 2	Rep 3		RTT (nt)	Average
10	29.522		10	0.004	0.003	0.012		10	5.27273
13	29.719		13	0.064	0.06	0.032		13	13.3636
15	27.346		15	0.111	0.141	0.151		15	18.4546
20	21.652		20	0.071	0.071	0.051		20	19.4546
S5b: comparison of DeepPE prediction, fluoPEER prediction, and genomic editing as quantified by own Sanger sequencing
HEK3
DeepPE			fluoPEER					Editing (Sanger)
PBS (nt)	Score		PBS (nt)	Rep 1	Rep 2	Rep 3		PBS (nt)	Rep 1	Rep 2	Rep 3
7	18.866		7	0.03	0.029	0.026		7	3	0	1
9	21.761		9	0.058	0.055	0.055		9	21	20	N/A
13	18.552		13	0.061	0.055	0.051		13	25	26	23
S5c: comparison of DeepPE prediction, fluoPEER prediction, and genomic editing as quantified by Kim et al. 2021 (https://doi.org/10.1038/s41587-020-0677-y)
Target 1
DeepPE			fluoPEER					Editing (Kim et al.)
pegRNA#	Score		pegRNA#	Rep 1	Rep 2			pegRNA#	Average
pegRNA1	11.4		pegRNA1	0.020085	0.019085			pegRNA1	5.92191
pegRNA2	10.9		pegRNA2	0.187085	0.177085			pegRNA2	10.8776
pegRNA3	8.9		pegRNA3	0.287085	0.277085			pegRNA3	26.0053
Target 2
DeepPE			fluoPEER					Editing (Kim et al.)
pegRNA#	Score		pegRNA#	Rep 1	Rep 2			pegRNA#	Average
pegRNA1	19.9		pegRNA1	0.00238	0.00166			pegRNA1	17.7458
pegRNA2	14.6		pegRNA2	0.03248	0.02748			pegRNA2	31.4207
pegRNA3	19.276		pegRNA3	0.09048	0.09748			pegRNA3	35.9449
Target 3
DeepPE			fluoPEER					Editing (Kim et al.)
pegRNA#	Score		pegRNA#	Rep 1	Rep 2			pegRNA#	Average
pegRNA1	13.078		pegRNA1	0.020085	0.019085			pegRNA1	0.109722
pegRNA2	13.078		pegRNA2	0.187085	0.177085			pegRNA2	0.605746
pegRNA3	12.532		pegRNA3	0.287085	0.277085			pegRNA3	29.8842

## Sheet: Fig. S6
S6a: dynamics of the fluoPEER plasmid: the effect of lowering the complete plasmid mix
ng total plasmids	GFP+ (% of cells)				Cherry/GFP
900	28.3	15.6	24.1	18.4	0.54	0.61
285	24.8	21.5	24.3	17.3	0.28	0.34
90	11.4	8.12	18.5	5.96	0.25	0.2
28	8.59	3.44	4.29	3.79	0.13	0.16
S6b: dynamics of the fluoPEER plasmid: the effect of lowering only the fluoPEER plasmid, while keeping amounts of pegRNA and PE2 plasmids equal
ng fluoPEER plasmid	GFP+ (% of cells)				Cherry/GFP
200	28.3	15.6	24.1	18.4	0.54	0.61
63	15.5	17.2	15.5	13.9	0.71	0.66
20	5.86	3.35	6.09	5.13	0.93	0.89
6.3	1.66	0.53	2.71	1.86	1.08	1.16
S6c: dynamics of the fluoPEER plasmid: the fluorescent signal of fluoPEER at day 3 and day 6
	GFP+ (% of cells)
Day 3	58.3	35.6	40.7	50.5	46.5	55.4	44.2	50.4	51.9	54.8	43.6	49.7	42.8	51.4	51.7	49.5	58.8	55.1	55.4	47
Day 6	27.9	30.1	14.1	12.4	24.5	14.8	25.3	23.8	28.7	28.3	28.2	24.5	15.6	29.1	27	22.7	31.7	25.1	24.8	29.1
	Cherry/GFP
	GFP+ peg1				GFP+ peg3				ABCB4+peg10	ABCB4+peg11	ABCB4+peg8
	NGG	NG	SpG	SpRY	NGG	NG	SpG	SpRY	NGG	NGG	SpRY	SpRY+nick1	SpRY+nick2
Day 3	0.496	0.186	0.226	0.216	0.014	0.015	0.008	0.296	0.101	0.076	0.201	0.371	0.221
Day 6 Rep 1	0.9559	0.3359	0.3359	0.3959	0.0209	0.0259	0.0089	0.6559	0.1669	0.1169	0.2969	0.4969	0.3369
Day 6 Rep 2	0.9859	0.3559	0.3559	0.4259	0.0189	0.0259	0.0059	0.5959	0.1469	0.1269	0.2869	0.5169	0.3569
S6d: dynamics of the fluoPEER plasmid: the fluorescent signal of fluoPEER at day 10 and day 18 after transfection, in a population of transfected cells.
	GFP+ (% of cells)
Day 4	45
Day 10	1.33	1.24	0.8	1.52	1.33
Day 18	0.39	1.02	0.44	0.8	0.62

## Sheet: Fig. S7
S7a: fluoPEER prediction scores (Cherry/GFP ratios) for 22 pegRNAs at 7 different fluoPEER plasmids
fluoPEER	pegRNA (Table S1)	NGG-PE2			NG-PE2			SpG-PE2			SpRY-PE2
CFTR F508del	peg 1	-0.0056667	-0.0026667								0.0373333	0.0473333
	peg 2	0.00333333	-0.0026667								0.0773333	0.0773333
	peg 3	0.0353333	0.0313333		0.147333	0.157333		0.217333	0.227333		0.197333	0.207333
CFTR G542X	peg 4	0.017	0.014		0.078	0.098
	peg5	0.02	0.017		0.075	0.07
	peg6	0.013	0.013		0.078	0.088
ABCB4	peg7	-0.0285	-0.0285	-0.0285	0.0015	-0.0285	0.0055	0.0185	0.0235	0.0215	0.0135	0.0105	0.0205
	peg8	0.0165	0.0095	0.0125							0.5615	0.5515	0.4115
	peg9	0.0045	0.0035	0.0035							0.1515	0.1515	0.1815
	peg10	0.1665	0.1465	0.1532
	peg11	0.1165	0.1265	0.1192
ATP8B1	peg12	1.164	1.194
	peg13	1.634	1.564
IARS1	peg14	1.76125	1.78625
	peg15	1.31125	0.66625
	peg16	0.48125	0.305879
MUT	peg17	-0.0185	0.001								0.007	0.01
	peg18	0	-0.003
CTNNB1	peg19	0.033	0.069
	peg20	-0.001	0.004
	peg21	0.012	0.01
	peg22	0.0015	-0.0025

## Sheet: Fig. S8
Sup Fig. 8a left panel: Cherry/GFP ratios for 'GFP to BFP' fluoPEER
	NG-PE2			NG-PE2*			SpG-PE2			SpG-PE2*			SpRY-PE2			SpRY-PE2*
peg1	0.247667	0.247667	0.267667	0.187667	0.197667	0.197667	0.207667	0.197667	0.197667	0.217667	0.247667	0.227667	0.0976667	0.117667	0.107667	0.147667	0.147667	0.137667
peg2	0.00864	0.0106	0.00964	0.0126	0.0106	0.0126	0.00264	0.00464	0.00337	0.00464	0.00464	0.00564	0.00564	0.00364	0.00464	0.00964	0.00864	0.00964
peg3	0.014	0.019	0.02	0.016	0.011	0.014	0.006	0.006	0.009	0.006	0.0106	0.0126	0.234	0.244	0.244	0.244	0.274	0.254
Sup Fig. 8a right panel: Cherry/GFP ratios for 5 additional pegRNAs on 3 fluoPEERs
	NG-PE2		NG-PE2*		SpG-PE2		SpG-PE2*		SpRY-PE2		SpRY-PE2*
CFTR-peg2									0.1	0.096	0.1	0.1
CFTR-peg3					0.18	0.19	0.21	0.21
CFTR-peg5	0.062	0.071	0.095	0.092	0.091	0.079	0.096	0.12
HEK3	0.046	0.049	0.088	0.06	0.041	0.054	0.045	0.039	0.048	0.05	0.054	0.06
ABCB4-peg8									0.094	0.099	0.11	0.084
Sup Fig. 8b: BFP% in GFP to BFP genomic prime edit
	NG-PE2		NG-PE2*		SpG-PE2		SpG-PE2*		SpRY-PE2		SpRY-PE2*
peg1	5.87	5.29	7.42	4.38	4.82	5.29	8.42	4.45	4.47	3.69	5.42	5.67
peg2	1.46	1.7	1.75	1.63	0.34	0.42	0.4	0.48	0.15	0.19	0.15	0.17
peg3	2.68	2.08	2.55	1.61	0.84	1.37	1.24	1.11	12.9	16.8	16.4	16.5
Sup Fig. 8c: testing prime editing with PE4max (Chen et al., 2021) and SpRY-PE4max in Hela cells. PE3(b) = PE2 + nicking sgRNA, PE5(b) = PE4max + nicking sgRNA
IARS1 2bp substitution
	Cherry/GFP					Intended editing (% of reads)			Unwanted Indels (% of reads)
PE3	0.14	0.11	0.12		PE3	3.3	8.7	9.7	22.8229	25.0415	30.5115
PE5	0.13	0.15	0.12		PE5	5.4	8.1	3.8	13.2583	17.3606	15.3791
MUT +1 A>G substitution
	Cherry/GFP					Intended editing (% of reads)			Unwanted Indels (% of reads)
PE3b	0.17	0.14	0.13		PE3b	0.152517	0.4266	0.312581	0	0	0
PE5b	0.13	0.1	0.13		PE5b	0.0716846	0.0744048	0.088574	0	0	0

[truncated: 3 more sheets: Fig. S9, Fig. S10, Fig. S11]
